# Supplementary material for: Proteomics and ultrastructural analysis of Hermetia illucens (Diptera: Stratiomyidae) larval peritrophic matrix
Source: Proteome Sci. 2021 Apr 9;19:7. doi: 10.1186/s12953-021-00175-x (PMC8035744; doi:10.1186/s12953-021-00175-x)
Supplement: Supplementary file 1 — Additional file 1: Table S1. all the identified protein from peritrophic matrix sample [file 12953_2021_175_MOESM1_ESM.xlsx]

## Sheet: Proteins
Checked	Protein FDR Confidence: Combined	Master	Accession	Description	Exp. q-value: Combined	Sum PEP Score	Coverage [%]	# Peptides	# PSMs	# Unique Peptides	# Protein Groups	# AAs	MW [kDa]	calc. pI	Score Sequest HT: Sequest HT	# Peptides (by Search Engine): Sequest HT
FALSE	High	Master Protein	cds.TRINITY_DN13471_c0_g6_m.3434	TRINITY_DN13471_c0_g6_g.3434 ORF TRINITY_DN13471_c0_g6_g.3434 TRINITY_DN13471_c0_g6_m.3434 type:5prime_partial len:378 (+) TRINITY_DN13471_c0_g6:1-1134(+)	0	92.154	30	11	154	2	1	377	41.9	5.59	454.93	11
FALSE	High	Master Protein	cds.TRINITY_DN20571_c0_g5_m.15056	TRINITY_DN20571_c0_g5_g.15056 ORF TRINITY_DN20571_c0_g5_g.15056 TRINITY_DN20571_c0_g5_m.15056 type:5prime_partial len:118 (+) TRINITY_DN20571_c0_g5:2-355(+)	0	51.446	53	6	55	2	1	117	13.8	5.9	171.17	6
FALSE	High	Master Protein	cds.TRINITY_DN18814_c0_g3_m.11455	TRINITY_DN18814_c0_g3_g.11455 ORF TRINITY_DN18814_c0_g3_g.11455 TRINITY_DN18814_c0_g3_m.11455 type:3prime_partial len:520 (+) TRINITY_DN18814_c0_g3:146-1702(+)	0	30.58	10	4	22	2	1	519	57.2	6.49	63.52	4
FALSE	High	Master Protein	cds.TRINITY_DN17479_c0_g1_m.9191	TRINITY_DN17479_c0_g1_g.9191 ORF TRINITY_DN17479_c0_g1_g.9191 TRINITY_DN17479_c0_g1_m.9191 type:5prime_partial len:136 (+) TRINITY_DN17479_c0_g1:1-408(+)	0	29.328	15	2	24	2	1	135	15.2	5.21	95.11	2
FALSE	High	Master Protein	cds.TRINITY_DN16710_c0_g8_m.7928	TRINITY_DN16710_c0_g8_g.7928 ORF TRINITY_DN16710_c0_g8_g.7928 TRINITY_DN16710_c0_g8_m.7928 type:5prime_partial len:145 (+) TRINITY_DN16710_c0_g8:2-436(+)	0	26.394	25	4	66	2	1	144	16.5	8.13	180.68	4
FALSE	High	Master Protein	cds.TRINITY_DN11632_c0_g2_m.1097	TRINITY_DN11632_c0_g2_g.1097 ORF TRINITY_DN11632_c0_g2_g.1097 TRINITY_DN11632_c0_g2_m.1097 type:5prime_partial len:160 (+) TRINITY_DN11632_c0_g2:1-480(+)	0	25.207	17	2	9	2	1	159	18.4	4.42	43.77	2
FALSE	High	Master Protein	cds.TRINITY_DN17001_c0_g1_m.8402	TRINITY_DN17001_c0_g1_g.8402 ORF TRINITY_DN17001_c0_g1_g.8402 TRINITY_DN17001_c0_g1_m.8402 type:internal len:520 (+) TRINITY_DN17001_c0_g1:3-1559(+)	0	23.176	13	7	37	2	1	519	60.4	6.62	58.68	7
FALSE	High	Master Protein	cds.TRINITY_DN17643_c0_g1_m.9465	TRINITY_DN17643_c0_g1_g.9465 ORF TRINITY_DN17643_c0_g1_g.9465 TRINITY_DN17643_c0_g1_m.9465 type:5prime_partial len:104 (+) TRINITY_DN17643_c0_g1:1-312(+)	0	21.395	31	2	17	2	1	103	10.9	4.41	56.39	2
FALSE	High	Master Protein	cds.TRINITY_DN18689_c0_g1_m.11218	TRINITY_DN18689_c0_g1_g.11218 ORF TRINITY_DN18689_c0_g1_g.11218 TRINITY_DN18689_c0_g1_m.11218 type:5prime_partial len:248 (+) TRINITY_DN18689_c0_g1:1-744(+)	0	21.291	12	2	21	2	1	247	24.9	9.31	54.8	2
FALSE	High	Master Protein	cds.TRINITY_DN14883_c0_g5_m.5317	TRINITY_DN14883_c0_g5_g.5317 ORF TRINITY_DN14883_c0_g5_g.5317 TRINITY_DN14883_c0_g5_m.5317 type:complete len:129 (+) TRINITY_DN14883_c0_g5:165-551(+)	0	17.905	20	2	16	2	1	128	14.7	5.36	51.35	2
FALSE	High	Master Protein	cds.TRINITY_DN20619_c0_g1_m.15155	TRINITY_DN20619_c0_g1_g.15155 ORF TRINITY_DN20619_c0_g1_g.15155 TRINITY_DN20619_c0_g1_m.15155 type:internal len:211 (+) TRINITY_DN20619_c0_g1:3-632(+)	0	17.318	14	2	11	2	1	210	24.4	5.47	38.48	2
FALSE	High	Master Protein	cds.TRINITY_DN19701_c0_g1_m.13180	TRINITY_DN19701_c0_g1_g.13180 ORF TRINITY_DN19701_c0_g1_g.13180 TRINITY_DN19701_c0_g1_m.13180 type:internal len:178 (+) TRINITY_DN19701_c0_g1:3-533(+)	0	17.204	13	2	12	2	1	177	20.1	4.64	37.59	2
FALSE	High	Master Protein	cds.TRINITY_DN12826_c0_g1_m.2569	TRINITY_DN12826_c0_g1_g.2569 ORF TRINITY_DN12826_c0_g1_g.2569 TRINITY_DN12826_c0_g1_m.2569 type:5prime_partial len:156 (+) TRINITY_DN12826_c0_g1:1-468(+)	0	17.036	29	2	14	2	1	155	16.7	6.81	41.72	2
FALSE	High	Master Protein	cds.TRINITY_DN18179_c0_g1_m.10322	TRINITY_DN18179_c0_g1_g.10322 ORF TRINITY_DN18179_c0_g1_g.10322 TRINITY_DN18179_c0_g1_m.10322 type:5prime_partial len:228 (+) TRINITY_DN18179_c0_g1:1-684(+)	0	16.994	11	2	19	2	1	227	22.7	8.46	56.51	2
FALSE	High	Master Protein	cds.TRINITY_DN4816_c0_g1_m.17330	TRINITY_DN4816_c0_g1_g.17330 ORF TRINITY_DN4816_c0_g1_g.17330 TRINITY_DN4816_c0_g1_m.17330 type:complete len:120 (+) TRINITY_DN4816_c0_g1:78-437(+)	0	15.781	22	2	10	2	1	119	13.4	10.21	27.3	2
FALSE	High	Master Protein	cds.TRINITY_DN18387_c1_g1_m.10686	TRINITY_DN18387_c1_g1_g.10686 ORF TRINITY_DN18387_c1_g1_g.10686 TRINITY_DN18387_c1_g1_m.10686 type:complete len:404 (+) TRINITY_DN18387_c1_g1:49-1260(+)	0	15.719	7	2	8	2	1	403	45.6	5.94	27.17	2
FALSE	High	Master Protein	cds.TRINITY_DN16705_c2_g4_m.7916	TRINITY_DN16705_c2_g4_g.7916 ORF TRINITY_DN16705_c2_g4_g.7916 TRINITY_DN16705_c2_g4_m.7916 type:complete len:130 (+) TRINITY_DN16705_c2_g4:34-423(+)	0	15.426	22	2	18	2	1	129	14.4	7.91	47.59	2
FALSE	High	Master Protein	cds.TRINITY_DN15197_c0_g3_m.5737	TRINITY_DN15197_c0_g3_g.5737 ORF TRINITY_DN15197_c0_g3_g.5737 TRINITY_DN15197_c0_g3_m.5737 type:internal len:1606 (+) TRINITY_DN15197_c0_g3:1-4815(+)	0	15.282	3	2	5	2	1	1605	183.7	5.12	19.63	2
FALSE	High	Master Protein	cds.TRINITY_DN16192_c2_g1_m.7187	TRINITY_DN16192_c2_g1_g.7187 ORF TRINITY_DN16192_c2_g1_g.7187 TRINITY_DN16192_c2_g1_m.7187 type:3prime_partial len:135 (+) TRINITY_DN16192_c2_g1:209-610(+)	0	15.254	17	2	19	2	1	134	14.8	8.31	50.68	2
FALSE	High	Master Protein	cds.TRINITY_DN14762_c0_g1_m.5128	TRINITY_DN14762_c0_g1_g.5128 ORF TRINITY_DN14762_c0_g1_g.5128 TRINITY_DN14762_c0_g1_m.5128 type:internal len:144 (+) TRINITY_DN14762_c0_g1:2-430(+)	0	14.74	23	2	13	2	1	143	15.9	8.84	45.72	2
FALSE	High	Master Protein	cds.TRINITY_DN12538_c0_g2_m.2182	TRINITY_DN12538_c0_g2_g.2182 ORF TRINITY_DN12538_c0_g2_g.2182 TRINITY_DN12538_c0_g2_m.2182 type:5prime_partial len:154 (+) TRINITY_DN12538_c0_g2:3-464(+)	0	14.565	16	2	12	2	1	153	17.3	8.25	34.23	2
FALSE	High	Master Protein	cds.TRINITY_DN19410_c0_g1_m.12605	TRINITY_DN19410_c0_g1_g.12605 ORF TRINITY_DN19410_c0_g1_g.12605 TRINITY_DN19410_c0_g1_m.12605 type:5prime_partial len:346 (+) TRINITY_DN19410_c0_g1:1-1038(+)	0	14.531	14	3	13	2	1	345	36.7	5.4	43.81	3
FALSE	High	Master Protein	cds.TRINITY_DN17088_c2_g2_m.8536	TRINITY_DN17088_c2_g2_g.8536 ORF TRINITY_DN17088_c2_g2_g.8536 TRINITY_DN17088_c2_g2_m.8536 type:complete len:352 (+) TRINITY_DN17088_c2_g2:1-1056(+)	0	13.999	3	2	26	2	1	351	38.7	5.33	82.26	2
FALSE	High	Master Protein	cds.TRINITY_DN16158_c0_g3_m.7141	TRINITY_DN16158_c0_g3_g.7141 ORF TRINITY_DN16158_c0_g3_g.7141 TRINITY_DN16158_c0_g3_m.7141 type:5prime_partial len:195 (+) TRINITY_DN16158_c0_g3:2-586(+)	0	13.215	20	3	9	2	1	194	21.5	6.55	29.86	3
FALSE	High	Master Protein	cds.TRINITY_DN15649_c0_g1_m.6400	TRINITY_DN15649_c0_g1_g.6400 ORF TRINITY_DN15649_c0_g1_g.6400 TRINITY_DN15649_c0_g1_m.6400 type:complete len:197 (+) TRINITY_DN15649_c0_g1:584-1174(+)	0	12.804	15	2	4	2	1	196	21.7	4.79	9.19	2
FALSE	High	Master Protein	cds.TRINITY_DN21192_c8_g1_m.16673	TRINITY_DN21192_c8_g1_g.16673 ORF TRINITY_DN21192_c8_g1_g.16673 TRINITY_DN21192_c8_g1_m.16673 type:3prime_partial len:379 (+) TRINITY_DN21192_c8_g1:54-1187(+)	0	12.596	7	2	17	2	1	378	39.2	4.3	47.22	2
FALSE	High	Master Protein	cds.TRINITY_DN12157_c0_g1_m.1695	TRINITY_DN12157_c0_g1_g.1695 ORF TRINITY_DN12157_c0_g1_g.1695 TRINITY_DN12157_c0_g1_m.1695 type:3prime_partial len:224 (+) TRINITY_DN12157_c0_g1:47-715(+)	0	12.043	11	2	7	2	1	223	24.9	8.85	21.74	2
FALSE	High	Master Protein	cds.TRINITY_DN12733_c0_g1_m.2440	TRINITY_DN12733_c0_g1_g.2440 ORF TRINITY_DN12733_c0_g1_g.2440 TRINITY_DN12733_c0_g1_m.2440 type:5prime_partial len:290 (+) TRINITY_DN12733_c0_g1:3-872(+)	0	11.857	9	2	12	2	1	289	31.2	5.6	44.6	2
FALSE	High	Master Protein	cds.TRINITY_DN14751_c0_g1_m.5110	TRINITY_DN14751_c0_g1_g.5110 ORF TRINITY_DN14751_c0_g1_g.5110 TRINITY_DN14751_c0_g1_m.5110 type:complete len:271 (+) TRINITY_DN14751_c0_g1:633-1445(+)	0	11.802	11	2	9	2	1	270	30	5.12	29.66	2
FALSE	High	Master Protein	cds.TRINITY_DN1664_c0_g1_m.7837	TRINITY_DN1664_c0_g1_g.7837 ORF TRINITY_DN1664_c0_g1_g.7837 TRINITY_DN1664_c0_g1_m.7837 type:complete len:104 (+) TRINITY_DN1664_c0_g1:97-408(+)	0	11.281	19	2	17	2	1	103	11.4	11.36	45.68	2
FALSE	High	Master Protein	cds.TRINITY_DN14283_c0_g2_m.4510	TRINITY_DN14283_c0_g2_g.4510 ORF TRINITY_DN14283_c0_g2_g.4510 TRINITY_DN14283_c0_g2_m.4510 type:3prime_partial len:157 (+) TRINITY_DN14283_c0_g2:21-488(+)	0	11.233	9	2	7	2	1	156	17.8	9.8	14.41	2
FALSE	High	Master Protein	cds.TRINITY_DN12769_c0_g1_m.2499	TRINITY_DN12769_c0_g1_g.2499 ORF TRINITY_DN12769_c0_g1_g.2499 TRINITY_DN12769_c0_g1_m.2499 type:complete len:234 (+) TRINITY_DN12769_c0_g1:189-890(+)	0	11.157	15	2	16	2	1	233	24.8	4.67	48.36	2
FALSE	High	Master Protein	cds.TRINITY_DN13611_c0_g1_m.3635	TRINITY_DN13611_c0_g1_g.3635 ORF TRINITY_DN13611_c0_g1_g.3635 TRINITY_DN13611_c0_g1_m.3635 type:5prime_partial len:335 (+) TRINITY_DN13611_c0_g1:3-1007(+)	0	11.135	9	2	5	2	1	334	35.3	6.15	23.76	2
FALSE	High	Master Protein	cds.TRINITY_DN15250_c0_g2_m.5825	TRINITY_DN15250_c0_g2_g.5825 ORF TRINITY_DN15250_c0_g2_g.5825 TRINITY_DN15250_c0_g2_m.5825 type:complete len:656 (+) TRINITY_DN15250_c0_g2:1073-3040(+)	0	11.081	3	2	11	2	1	655	73.5	6.74	35.15	2
FALSE	High	Master Protein	cds.TRINITY_DN12789_c0_g1_m.2530	TRINITY_DN12789_c0_g1_g.2530 ORF TRINITY_DN12789_c0_g1_g.2530 TRINITY_DN12789_c0_g1_m.2530 type:complete len:112 (+) TRINITY_DN12789_c0_g1:99-434(+)	0	11.026	36	2	7	2	1	111	11.3	4.32	35.58	2
FALSE	High	Master Protein	cds.TRINITY_DN17674_c0_g3_m.9519	TRINITY_DN17674_c0_g3_g.9519 ORF TRINITY_DN17674_c0_g3_g.9519 TRINITY_DN17674_c0_g3_m.9519 type:3prime_partial len:118 (+) TRINITY_DN17674_c0_g3:56-406(+)	0	10.893	26	2	8	2	1	117	12.7	4.34	27.96	2
FALSE	High	Master Protein	cds.TRINITY_DN18654_c0_g3_m.11153	TRINITY_DN18654_c0_g3_g.11153 ORF TRINITY_DN18654_c0_g3_g.11153 TRINITY_DN18654_c0_g3_m.11153 type:complete len:493 (+) TRINITY_DN18654_c0_g3:235-1713(+)	0	10.76	7	3	6	2	1	492	55.5	6.19	16.69	3
FALSE	High	Master Protein	cds.TRINITY_DN19761_c0_g1_m.13308	TRINITY_DN19761_c0_g1_g.13308 ORF TRINITY_DN19761_c0_g1_g.13308 TRINITY_DN19761_c0_g1_m.13308 type:complete len:1080 (+) TRINITY_DN19761_c0_g1:560-3799(+)	0	10.672	3	2	2	2	1	1079	121.7	7.09	6.66	2
FALSE	High	Master Protein	cds.TRINITY_DN16158_c0_g2_m.7140	TRINITY_DN16158_c0_g2_g.7140 ORF TRINITY_DN16158_c0_g2_g.7140 TRINITY_DN16158_c0_g2_m.7140 type:complete len:212 (+) TRINITY_DN16158_c0_g2:72-707(+)	0	10.637	16	3	14	2	1	211	23	5.88	43.73	3
FALSE	High	Master Protein	cds.TRINITY_DN16111_c0_g5_m.7064	TRINITY_DN16111_c0_g5_g.7064 ORF TRINITY_DN16111_c0_g5_g.7064 TRINITY_DN16111_c0_g5_m.7064 type:complete len:106 (+) TRINITY_DN16111_c0_g5:68-385(+)	0	10.607	17	2	15	2	1	105	11.8	9.5	39.28	2
FALSE	High	Master Protein	cds.TRINITY_DN12741_c0_g1_m.2449	TRINITY_DN12741_c0_g1_g.2449 ORF TRINITY_DN12741_c0_g1_g.2449 TRINITY_DN12741_c0_g1_m.2449 type:complete len:178 (+) TRINITY_DN12741_c0_g1:89-622(+)	0	10.577	14	2	7	2	1	177	20.3	6.4	20.13	2
FALSE	High	Master Protein	cds.TRINITY_DN16948_c0_g1_m.8309	TRINITY_DN16948_c0_g1_g.8309 ORF TRINITY_DN16948_c0_g1_g.8309 TRINITY_DN16948_c0_g1_m.8309 type:complete len:110 (+) TRINITY_DN16948_c0_g1:714-1043(+)	0	10.452	32	2	8	2	1	109	12.1	6.67	11.94	2
FALSE	High	Master Protein	cds.TRINITY_DN18647_c0_g1_m.11141	TRINITY_DN18647_c0_g1_g.11141 ORF TRINITY_DN18647_c0_g1_g.11141 TRINITY_DN18647_c0_g1_m.11141 type:complete len:684 (+) TRINITY_DN18647_c0_g1:41-2092(+)	0	10.439	3	2	9	2	1	683	74.3	4.55	30.79	2
FALSE	High	Master Protein	cds.TRINITY_DN11745_c0_g1_m.1232	TRINITY_DN11745_c0_g1_g.1232 ORF TRINITY_DN11745_c0_g1_g.1232 TRINITY_DN11745_c0_g1_m.1232 type:complete len:110 (+) TRINITY_DN11745_c0_g1:79-408(+)	0	10.43	29	2	11	2	1	109	12.2	5.34	34.35	2
FALSE	High	Master Protein	cds.TRINITY_DN11961_c0_g3_m.1475	TRINITY_DN11961_c0_g3_g.1475 ORF TRINITY_DN11961_c0_g3_g.1475 TRINITY_DN11961_c0_g3_m.1475 type:complete len:206 (+) TRINITY_DN11961_c0_g3:217-834(+)	0	10.309	16	3	14	2	1	205	22.9	5.47	33.05	3
FALSE	High	Master Protein	cds.TRINITY_DN18248_c0_g1_m.10456	TRINITY_DN18248_c0_g1_g.10456 ORF TRINITY_DN18248_c0_g1_g.10456 TRINITY_DN18248_c0_g1_m.10456 type:internal len:200 (+) TRINITY_DN18248_c0_g1:1-597(+)	0	10.241	11	2	6	2	1	199	22.6	5.44	8.97	2
FALSE	High	Master Protein	cds.TRINITY_DN13311_c0_g1_m.3204	TRINITY_DN13311_c0_g1_g.3204 ORF TRINITY_DN13311_c0_g1_g.3204 TRINITY_DN13311_c0_g1_m.3204 type:5prime_partial len:252 (+) TRINITY_DN13311_c0_g1:3-758(+)	0	10.065	10	2	7	2	1	251	27.2	4.92	19.76	2
FALSE	High	Master Protein	cds.TRINITY_DN17619_c0_g2_m.9425	TRINITY_DN17619_c0_g2_g.9425 ORF TRINITY_DN17619_c0_g2_g.9425 TRINITY_DN17619_c0_g2_m.9425 type:5prime_partial len:233 (+) TRINITY_DN17619_c0_g2:3-701(+)	0	9.951	12	2	5	2	1	232	23.5	4.88	13.88	2
FALSE	High	Master Protein	cds.TRINITY_DN9433_c0_g1_m.18101	TRINITY_DN9433_c0_g1_g.18101 ORF TRINITY_DN9433_c0_g1_g.18101 TRINITY_DN9433_c0_g1_m.18101 type:complete len:329 (+) TRINITY_DN9433_c0_g1:131-1117(+)	0	9.909	8	2	9	2	1	328	34.5	9	22.2	2
FALSE	High	Master Protein	cds.TRINITY_DN13258_c0_g2_m.3127	TRINITY_DN13258_c0_g2_g.3127 ORF TRINITY_DN13258_c0_g2_g.3127 TRINITY_DN13258_c0_g2_m.3127 type:internal len:340 (+) TRINITY_DN13258_c0_g2:1-1017(+)	0	9.894	8	2	7	2	1	339	36.8	5.68	21.47	2
FALSE	High	Master Protein	cds.TRINITY_DN15060_c0_g1_m.5547	TRINITY_DN15060_c0_g1_g.5547 ORF TRINITY_DN15060_c0_g1_g.5547 TRINITY_DN15060_c0_g1_m.5547 type:complete len:313 (+) TRINITY_DN15060_c0_g1:112-1050(+)	0	9.786	8	2	5	2	1	312	34.3	7.33	16.21	2
FALSE	High	Master Protein	cds.TRINITY_DN17107_c1_g1_m.8563	TRINITY_DN17107_c1_g1_g.8563 ORF TRINITY_DN17107_c1_g1_g.8563 TRINITY_DN17107_c1_g1_m.8563 type:5prime_partial len:326 (+) TRINITY_DN17107_c1_g1:1-978(+)	0	9.758	9	3	11	2	1	325	36.9	7.5	26.07	3
FALSE	High	Master Protein	cds.TRINITY_DN16299_c0_g1_m.7327	TRINITY_DN16299_c0_g1_g.7327 ORF TRINITY_DN16299_c0_g1_g.7327 TRINITY_DN16299_c0_g1_m.7327 type:complete len:547 (+) TRINITY_DN16299_c0_g1:33-1673(+)	0	9.754	5	2	3	2	1	546	59.7	4.78	9.55	2
FALSE	High	Master Protein	cds.TRINITY_DN17828_c0_g1_m.9748	TRINITY_DN17828_c0_g1_g.9748 ORF TRINITY_DN17828_c0_g1_g.9748 TRINITY_DN17828_c0_g1_m.9748 type:complete len:265 (+) TRINITY_DN17828_c0_g1:984-1778(+)	0	9.722	11	2	6	2	1	264	29.6	10.2	20.52	2
FALSE	High	Master Protein	cds.TRINITY_DN18623_c0_g1_m.11080	TRINITY_DN18623_c0_g1_g.11080 ORF TRINITY_DN18623_c0_g1_g.11080 TRINITY_DN18623_c0_g1_m.11080 type:5prime_partial len:216 (+) TRINITY_DN18623_c0_g1:2-649(+)	0	9.572	11	2	10	2	1	215	23.6	4.68	29.4	2
FALSE	High	Master Protein	cds.TRINITY_DN15279_c0_g1_m.5875	TRINITY_DN15279_c0_g1_g.5875 ORF TRINITY_DN15279_c0_g1_g.5875 TRINITY_DN15279_c0_g1_m.5875 type:complete len:378 (+) TRINITY_DN15279_c0_g1:48-1181(+)	0	9.469	8	2	4	2	1	377	40.2	7.5	14.15	2
FALSE	High	Master Protein	cds.TRINITY_DN15035_c0_g1_m.5521	TRINITY_DN15035_c0_g1_g.5521 ORF TRINITY_DN15035_c0_g1_g.5521 TRINITY_DN15035_c0_g1_m.5521 type:5prime_partial len:431 (+) TRINITY_DN15035_c0_g1:3-1295(+)	0	9.409	7	2	4	2	1	430	48.5	7.17	14.74	2
FALSE	High	Master Protein	cds.TRINITY_DN19698_c0_g1_m.13169	TRINITY_DN19698_c0_g1_g.13169 ORF TRINITY_DN19698_c0_g1_g.13169 TRINITY_DN19698_c0_g1_m.13169 type:complete len:676 (+) TRINITY_DN19698_c0_g1:720-2747(+)	0	9.407	4	2	3	2	1	675	76.8	6.07	8.3	2
FALSE	High	Master Protein	cds.TRINITY_DN12095_c0_g2_m.1630	TRINITY_DN12095_c0_g2_g.1630 ORF TRINITY_DN12095_c0_g2_g.1630 TRINITY_DN12095_c0_g2_m.1630 type:complete len:173 (+) TRINITY_DN12095_c0_g2:60-578(+)	0	9.302	13	2	5	2	1	172	19.7	4.83	15.14	2
FALSE	High	Master Protein	cds.TRINITY_DN15452_c0_g1_m.6110	TRINITY_DN15452_c0_g1_g.6110 ORF TRINITY_DN15452_c0_g1_g.6110 TRINITY_DN15452_c0_g1_m.6110 type:complete len:171 (+) TRINITY_DN15452_c0_g1:211-723(+)	0	9.297	15	2	3	2	1	170	19.7	7.84	7.98	2
FALSE	High	Master Protein	cds.TRINITY_DN18490_c0_g1_m.10849	TRINITY_DN18490_c0_g1_g.10849 ORF TRINITY_DN18490_c0_g1_g.10849 TRINITY_DN18490_c0_g1_m.10849 type:5prime_partial len:311 (+) TRINITY_DN18490_c0_g1:1-933(+)	0	9.263	8	2	11	2	1	310	33.9	7.71	23.02	2
FALSE	High	Master Protein	cds.TRINITY_DN13390_c0_g1_m.3313	TRINITY_DN13390_c0_g1_g.3313 ORF TRINITY_DN13390_c0_g1_g.3313 TRINITY_DN13390_c0_g1_m.3313 type:5prime_partial len:296 (+) TRINITY_DN13390_c0_g1:2-889(+)	0	9.247	14	3	16	2	1	295	32.2	5.77	34.12	3
FALSE	High	Master Protein	cds.TRINITY_DN16783_c5_g2_m.8032	TRINITY_DN16783_c5_g2_g.8032 ORF TRINITY_DN16783_c5_g2_g.8032 TRINITY_DN16783_c5_g2_m.8032 type:complete len:322 (+) TRINITY_DN16783_c5_g2:267-1232(+)	0	9.16	7	2	7	2	1	321	35.5	6.62	15.49	2
FALSE	High	Master Protein	cds.TRINITY_DN13373_c0_g1_m.3274	TRINITY_DN13373_c0_g1_g.3274 ORF TRINITY_DN13373_c0_g1_g.3274 TRINITY_DN13373_c0_g1_m.3274 type:complete len:371 (+) TRINITY_DN13373_c0_g1:58-1170(+)	0	9.159	9	2	6	2	1	370	41.3	7.14	14.52	2
FALSE	High	Master Protein	cds.TRINITY_DN20018_c0_g1_m.13817	TRINITY_DN20018_c0_g1_g.13817 ORF TRINITY_DN20018_c0_g1_g.13817 TRINITY_DN20018_c0_g1_m.13817 type:complete len:626 (+) TRINITY_DN20018_c0_g1:18-1895(+)	0	9.108	5	2	5	2	1	625	69.3	8.25	13.74	2
FALSE	High	Master Protein	cds.TRINITY_DN13848_c0_g1_m.3939	TRINITY_DN13848_c0_g1_g.3939 ORF TRINITY_DN13848_c0_g1_g.3939 TRINITY_DN13848_c0_g1_m.3939 type:3prime_partial len:341 (+) TRINITY_DN13848_c0_g1:84-1103(+)	0	8.933	9	2	4	2	1	340	38.1	6.34	12.78	2
FALSE	High	Master Protein	cds.TRINITY_DN15766_c4_g3_m.6550	TRINITY_DN15766_c4_g3_g.6550 ORF TRINITY_DN15766_c4_g3_g.6550 TRINITY_DN15766_c4_g3_m.6550 type:complete len:130 (+) TRINITY_DN15766_c4_g3:464-853(+)	0	8.909	18	2	9	2	1	129	14.6	5.36	22.57	2
FALSE	High	Master Protein	cds.TRINITY_DN13029_c0_g1_m.2809	TRINITY_DN13029_c0_g1_g.2809 ORF TRINITY_DN13029_c0_g1_g.2809 TRINITY_DN13029_c0_g1_m.2809 type:complete len:309 (+) TRINITY_DN13029_c0_g1:123-1049(+)	0	8.841	8	2	6	2	1	308	34	8.76	5.63	2
FALSE	High	Master Protein	cds.TRINITY_DN18631_c0_g1_m.11102	TRINITY_DN18631_c0_g1_g.11102 ORF TRINITY_DN18631_c0_g1_g.11102 TRINITY_DN18631_c0_g1_m.11102 type:complete len:312 (+) TRINITY_DN18631_c0_g1:72-1007(+)	0	8.811	7	2	15	2	1	311	33.7	4.58	41.07	2
FALSE	High	Master Protein	cds.TRINITY_DN19028_c0_g2_m.11869	TRINITY_DN19028_c0_g2_g.11869 ORF TRINITY_DN19028_c0_g2_g.11869 TRINITY_DN19028_c0_g2_m.11869 type:5prime_partial len:218 (+) TRINITY_DN19028_c0_g2:1-654(+)	0	8.759	11	2	6	2	1	217	23.4	5.2	14.96	2
FALSE	High	Master Protein	cds.TRINITY_DN19788_c0_g3_m.13359	TRINITY_DN19788_c0_g3_g.13359 ORF TRINITY_DN19788_c0_g3_g.13359 TRINITY_DN19788_c0_g3_m.13359 type:internal len:139 (+) TRINITY_DN19788_c0_g3:2-415(+)	0	8.721	14	2	5	2	1	138	15.1	6.79	10.74	2
FALSE	High	Master Protein	cds.TRINITY_DN17786_c0_g1_m.9685	TRINITY_DN17786_c0_g1_g.9685 ORF TRINITY_DN17786_c0_g1_g.9685 TRINITY_DN17786_c0_g1_m.9685 type:complete len:128 (+) TRINITY_DN17786_c0_g1:106-489(+)	0	8.708	17	2	6	2	1	127	14.3	9.58	16.16	2
FALSE	High	Master Protein	cds.TRINITY_DN20619_c1_g1_m.15156	TRINITY_DN20619_c1_g1_g.15156 ORF TRINITY_DN20619_c1_g1_g.15156 TRINITY_DN20619_c1_g1_m.15156 type:5prime_partial len:383 (+) TRINITY_DN20619_c1_g1:1-1149(+)	0	8.692	7	3	14	2	1	382	43.9	5.31	35.01	3
FALSE	High	Master Protein	cds.TRINITY_DN17700_c0_g1_m.9562	TRINITY_DN17700_c0_g1_g.9562 ORF TRINITY_DN17700_c0_g1_g.9562 TRINITY_DN17700_c0_g1_m.9562 type:3prime_partial len:926 (+) TRINITY_DN17700_c0_g1:374-3148(+)	0	8.54	3	2	2	2	1	925	104.3	6.77	5.97	2
FALSE	High	Master Protein	cds.TRINITY_DN17619_c0_g1_m.9424	TRINITY_DN17619_c0_g1_g.9424 ORF TRINITY_DN17619_c0_g1_g.9424 TRINITY_DN17619_c0_g1_m.9424 type:5prime_partial len:237 (+) TRINITY_DN17619_c0_g1:2-712(+)	0	8.479	9	2	18	2	1	236	24.4	4.82	47.06	2
FALSE	High	Master Protein	cds.TRINITY_DN11748_c0_g1_m.1238	TRINITY_DN11748_c0_g1_g.1238 ORF TRINITY_DN11748_c0_g1_g.1238 TRINITY_DN11748_c0_g1_m.1238 type:complete len:154 (+) TRINITY_DN11748_c0_g1:87-548(+)	0	8.462	21	3	12	2	1	153	17	7.83	27.45	3
FALSE	High	Master Protein	cds.TRINITY_DN13275_c0_g3_m.3152	TRINITY_DN13275_c0_g3_g.3152 ORF TRINITY_DN13275_c0_g3_g.3152 TRINITY_DN13275_c0_g3_m.3152 type:complete len:221 (+) TRINITY_DN13275_c0_g3:43-705(+)	0	8.402	12	2	8	2	1	220	23.5	4.81	20.62	2
FALSE	High	Master Protein	cds.TRINITY_DN15101_c0_g1_m.5599	TRINITY_DN15101_c0_g1_g.5599 ORF TRINITY_DN15101_c0_g1_g.5599 TRINITY_DN15101_c0_g1_m.5599 type:complete len:385 (+) TRINITY_DN15101_c0_g1:379-1533(+)	0	8.289	10	2	3	2	1	384	41.8	6.42	8.1	2
FALSE	High	Master Protein	cds.TRINITY_DN11257_c0_g1_m.728	TRINITY_DN11257_c0_g1_g.728 ORF TRINITY_DN11257_c0_g1_g.728 TRINITY_DN11257_c0_g1_m.728 type:complete len:136 (+) TRINITY_DN11257_c0_g1:186-593(+)	0	8.145	19	2	4	2	1	135	15.3	5.24	12.86	2
FALSE	High	Master Protein	cds.TRINITY_DN20834_c0_g2_m.15708	TRINITY_DN20834_c0_g2_g.15708 ORF TRINITY_DN20834_c0_g2_g.15708 TRINITY_DN20834_c0_g2_m.15708 type:5prime_partial len:428 (+) TRINITY_DN20834_c0_g2:1-1284(+)	0	8.081	5	2	5	2	1	427	48	4.87	11.33	2
FALSE	High	Master Protein	cds.TRINITY_DN11056_c0_g1_m.567	TRINITY_DN11056_c0_g1_g.567 ORF TRINITY_DN11056_c0_g1_g.567 TRINITY_DN11056_c0_g1_m.567 type:complete len:108 (+) TRINITY_DN11056_c0_g1:74-397(+)	0	7.923	21	2	8	2	1	107	12.1	8.97	20.11	2
FALSE	High	Master Protein	cds.TRINITY_DN21108_c1_g1_m.16409	TRINITY_DN21108_c1_g1_g.16409 ORF TRINITY_DN21108_c1_g1_g.16409 TRINITY_DN21108_c1_g1_m.16409 type:complete len:2812 (+) TRINITY_DN21108_c1_g1:560-8995(+)	0	7.812	1	2	3	2	1	2811	305.2	6.4	8.5	2
FALSE	High	Master Protein	cds.TRINITY_DN13392_c0_g1_m.3315	TRINITY_DN13392_c0_g1_g.3315 ORF TRINITY_DN13392_c0_g1_g.3315 TRINITY_DN13392_c0_g1_m.3315 type:3prime_partial len:127 (+) TRINITY_DN13392_c0_g1:223-600(+)	0	7.737	19	2	9	2	1	126	14.1	9.7	22.03	2
FALSE	High	Master Protein	cds.TRINITY_DN13210_c0_g1_m.3048	TRINITY_DN13210_c0_g1_g.3048 ORF TRINITY_DN13210_c0_g1_g.3048 TRINITY_DN13210_c0_g1_m.3048 type:5prime_partial len:343 (+) TRINITY_DN13210_c0_g1:3-1031(+)	0	7.664	6	2	8	2	1	342	37.4	5.27	22.05	2
FALSE	High	Master Protein	cds.TRINITY_DN18989_c0_g1_m.11787	TRINITY_DN18989_c0_g1_g.11787 ORF TRINITY_DN18989_c0_g1_g.11787 TRINITY_DN18989_c0_g1_m.11787 type:3prime_partial len:934 (+) TRINITY_DN18989_c0_g1:95-2893(+)	0	7.62	3	2	4	2	1	933	105.9	6.74	5.56	2
FALSE	High	Master Protein	cds.TRINITY_DN17319_c0_g2_m.8905	TRINITY_DN17319_c0_g2_g.8905 ORF TRINITY_DN17319_c0_g2_g.8905 TRINITY_DN17319_c0_g2_m.8905 type:complete len:426 (+) TRINITY_DN17319_c0_g2:134-1411(+)	0	7.454	9	2	5	2	1	425	46.3	8.21	13.72	2
FALSE	High	Master Protein	cds.TRINITY_DN15755_c2_g1_m.6527	TRINITY_DN15755_c2_g1_g.6527 ORF TRINITY_DN15755_c2_g1_g.6527 TRINITY_DN15755_c2_g1_m.6527 type:5prime_partial len:251 (+) TRINITY_DN15755_c2_g1:2-754(+)	0	7.327	10	2	5	2	1	250	26	5.85	9.61	2
FALSE	High	Master Protein	cds.TRINITY_DN10579_c0_g1_m.232	TRINITY_DN10579_c0_g1_g.232 ORF TRINITY_DN10579_c0_g1_g.232 TRINITY_DN10579_c0_g1_m.232 type:5prime_partial len:106 (+) TRINITY_DN10579_c0_g1:1-318(+)	0	7.314	21	2	14	2	1	105	11.8	8.81	34.19	2
FALSE	High	Master Protein	cds.TRINITY_DN14846_c0_g1_m.5267	TRINITY_DN14846_c0_g1_g.5267 ORF TRINITY_DN14846_c0_g1_g.5267 TRINITY_DN14846_c0_g1_m.5267 type:3prime_partial len:240 (+) TRINITY_DN14846_c0_g1:64-780(+)	0	7.274	10	2	4	2	1	239	26.5	7.66	6.19	2
FALSE	High	Master Protein	cds.TRINITY_DN19390_c0_g1_m.12565	TRINITY_DN19390_c0_g1_g.12565 ORF TRINITY_DN19390_c0_g1_g.12565 TRINITY_DN19390_c0_g1_m.12565 type:5prime_partial len:227 (+) TRINITY_DN19390_c0_g1:2-682(+)	0	7.203	12	2	3	2	1	226	25.8	5.94	6.26	2
FALSE	High	Master Protein	cds.TRINITY_DN15548_c0_g1_m.6252	TRINITY_DN15548_c0_g1_g.6252 ORF TRINITY_DN15548_c0_g1_g.6252 TRINITY_DN15548_c0_g1_m.6252 type:5prime_partial len:375 (+) TRINITY_DN15548_c0_g1:2-1126(+)	0	7.184	6	2	8	2	1	374	41.6	8.27	19.77	2
FALSE	High	Master Protein	cds.TRINITY_DN11153_c0_g2_m.639	TRINITY_DN11153_c0_g2_g.639 ORF TRINITY_DN11153_c0_g2_g.639 TRINITY_DN11153_c0_g2_m.639 type:complete len:185 (+) TRINITY_DN11153_c0_g2:425-979(+)	0	7.178	10	2	7	2	1	184	21.2	4.81	16.28	2
FALSE	High	Master Protein	cds.TRINITY_DN13271_c0_g1_m.3144	TRINITY_DN13271_c0_g1_g.3144 ORF TRINITY_DN13271_c0_g1_g.3144 TRINITY_DN13271_c0_g1_m.3144 type:complete len:434 (+) TRINITY_DN13271_c0_g1:52-1353(+)	0	7.163	5	2	2	2	1	433	48.5	5.88	5.7	2
FALSE	High	Master Protein	cds.TRINITY_DN14518_c0_g1_m.4812	TRINITY_DN14518_c0_g1_g.4812 ORF TRINITY_DN14518_c0_g1_g.4812 TRINITY_DN14518_c0_g1_m.4812 type:3prime_partial len:258 (+) TRINITY_DN14518_c0_g1:43-813(+)	0	7.12	5	2	8	2	1	257	29.7	5.94	22.52	2
FALSE	High	Master Protein	cds.TRINITY_DN12376_c0_g1_m.1980	TRINITY_DN12376_c0_g1_g.1980 ORF TRINITY_DN12376_c0_g1_g.1980 TRINITY_DN12376_c0_g1_m.1980 type:complete len:183 (+) TRINITY_DN12376_c0_g1:277-825(+)	0	7.113	12	2	2	2	1	182	21.7	5.25	4.81	2
FALSE	High	Master Protein	cds.TRINITY_DN16759_c2_g2_m.7996	TRINITY_DN16759_c2_g2_g.7996 ORF TRINITY_DN16759_c2_g2_g.7996 TRINITY_DN16759_c2_g2_m.7996 type:complete len:720 (+) TRINITY_DN16759_c2_g2:76-2235(+)	0	6.945	3	2	2	2	1	719	82.2	5.25	4.88	2
FALSE	High	Master Protein	cds.TRINITY_DN18380_c0_g3_m.10677	TRINITY_DN18380_c0_g3_g.10677 ORF TRINITY_DN18380_c0_g3_g.10677 TRINITY_DN18380_c0_g3_m.10677 type:complete len:238 (+) TRINITY_DN18380_c0_g3:1-714(+)	0	6.926	10	2	5	2	1	237	25.6	6.52	13.74	2
FALSE	High	Master Protein	cds.TRINITY_DN15413_c1_g1_m.6057	TRINITY_DN15413_c1_g1_g.6057 ORF TRINITY_DN15413_c1_g1_g.6057 TRINITY_DN15413_c1_g1_m.6057 type:complete len:459 (+) TRINITY_DN15413_c1_g1:292-1668(+)	0	6.864	6	3	13	2	1	458	51.7	4.84	29.34	3
FALSE	High	Master Protein	cds.TRINITY_DN14036_c0_g1_m.4188	TRINITY_DN14036_c0_g1_g.4188 ORF TRINITY_DN14036_c0_g1_g.4188 TRINITY_DN14036_c0_g1_m.4188 type:5prime_partial len:150 (+) TRINITY_DN14036_c0_g1:2-451(+)	0	6.824	7	2	11	2	1	149	15.9	6.34	22.62	2
FALSE	High	Master Protein	cds.TRINITY_DN12434_c0_g1_m.2057	TRINITY_DN12434_c0_g1_g.2057 ORF TRINITY_DN12434_c0_g1_g.2057 TRINITY_DN12434_c0_g1_m.2057 type:complete len:184 (+) TRINITY_DN12434_c0_g1:57-608(+)	0	6.761	11	2	15	2	1	183	20.8	6.81	34.23	2
FALSE	High	Master Protein	cds.TRINITY_DN14765_c0_g1_m.5132	TRINITY_DN14765_c0_g1_g.5132 ORF TRINITY_DN14765_c0_g1_g.5132 TRINITY_DN14765_c0_g1_m.5132 type:complete len:153 (+) TRINITY_DN14765_c0_g1:1062-1520(+)	0	6.728	16	2	2	2	1	152	17.1	6.95	5.14	2
FALSE	High	Master Protein	cds.TRINITY_DN17685_c0_g1_m.9539	TRINITY_DN17685_c0_g1_g.9539 ORF TRINITY_DN17685_c0_g1_g.9539 TRINITY_DN17685_c0_g1_m.9539 type:5prime_partial len:159 (+) TRINITY_DN17685_c0_g1:1-477(+)	0	6.673	13	2	7	2	1	158	17.2	4.7	18.07	2
FALSE	High	Master Protein	cds.TRINITY_DN9901_c0_g1_m.18235	TRINITY_DN9901_c0_g1_g.18235 ORF TRINITY_DN9901_c0_g1_g.18235 TRINITY_DN9901_c0_g1_m.18235 type:3prime_partial len:164 (+) TRINITY_DN9901_c0_g1:29-517(+)	0	6.595	15	2	5	2	1	163	17.5	9.11	9.29	2
FALSE	High	Master Protein	cds.TRINITY_DN12248_c0_g1_m.1812	TRINITY_DN12248_c0_g1_g.1812 ORF TRINITY_DN12248_c0_g1_g.1812 TRINITY_DN12248_c0_g1_m.1812 type:5prime_partial len:261 (+) TRINITY_DN12248_c0_g1:1-783(+)	0	6.48	12	2	2	2	1	260	28.1	5.07	5.09	2
FALSE	High	Master Protein	cds.TRINITY_DN13618_c3_g1_m.3647	TRINITY_DN13618_c3_g1_g.3647 ORF TRINITY_DN13618_c3_g1_g.3647 TRINITY_DN13618_c3_g1_m.3647 type:complete len:341 (+) TRINITY_DN13618_c3_g1:71-1093(+)	0	6.129	5	2	6	2	1	340	37.1	6.68	13.4	2
FALSE	High	Master Protein	cds.TRINITY_DN12804_c0_g1_m.2548	TRINITY_DN12804_c0_g1_g.2548 ORF TRINITY_DN12804_c0_g1_g.2548 TRINITY_DN12804_c0_g1_m.2548 type:complete len:222 (+) TRINITY_DN12804_c0_g1:140-805(+)	0	6.126	10	2	4	2	1	221	25.2	4.84	10.93	2
FALSE	High	Master Protein	cds.TRINITY_DN15264_c0_g1_m.5849	TRINITY_DN15264_c0_g1_g.5849 ORF TRINITY_DN15264_c0_g1_g.5849 TRINITY_DN15264_c0_g1_m.5849 type:complete len:288 (+) TRINITY_DN15264_c0_g1:203-1066(+)	0	6.113	7	2	5	2	1	287	30.9	10.8	10.25	2
FALSE	High	Master Protein	cds.TRINITY_DN12017_c0_g1_m.1547	TRINITY_DN12017_c0_g1_g.1547 ORF TRINITY_DN12017_c0_g1_g.1547 TRINITY_DN12017_c0_g1_m.1547 type:complete len:207 (+) TRINITY_DN12017_c0_g1:266-886(+)	0	6.042	10	2	4	2	1	206	22.2	8.06	9.26	2
FALSE	High	Master Protein	cds.TRINITY_DN12423_c0_g2_m.2042	TRINITY_DN12423_c0_g2_g.2042 ORF TRINITY_DN12423_c0_g2_g.2042 TRINITY_DN12423_c0_g2_m.2042 type:internal len:187 (+) TRINITY_DN12423_c0_g2:2-559(+)	0	6.028	11	2	9	2	1	186	20.8	5.41	16.13	2
FALSE	High	Master Protein	cds.TRINITY_DN13140_c0_g1_m.2957	TRINITY_DN13140_c0_g1_g.2957 ORF TRINITY_DN13140_c0_g1_g.2957 TRINITY_DN13140_c0_g1_m.2957 type:complete len:241 (+) TRINITY_DN13140_c0_g1:22-744(+)	0	6.026	8	2	11	2	1	240	26.4	5.25	25.33	2
FALSE	High	Master Protein	cds.TRINITY_DN13585_c1_g10_m.3591	TRINITY_DN13585_c1_g10_g.3591 ORF TRINITY_DN13585_c1_g10_g.3591 TRINITY_DN13585_c1_g10_m.3591 type:internal len:152 (+) TRINITY_DN13585_c1_g10:2-454(+)	0	5.918	15	2	2	2	1	151	16.6	7.39	2.89	2
FALSE	High	Master Protein	cds.TRINITY_DN11463_c0_g1_m.928	TRINITY_DN11463_c0_g1_g.928 ORF TRINITY_DN11463_c0_g1_g.928 TRINITY_DN11463_c0_g1_m.928 type:5prime_partial len:263 (+) TRINITY_DN11463_c0_g1:3-791(+)	0	5.848	9	2	4	2	1	262	28.4	9.06	5.78	2
FALSE	High	Master Protein	cds.TRINITY_DN13076_c0_g1_m.2863	TRINITY_DN13076_c0_g1_g.2863 ORF TRINITY_DN13076_c0_g1_g.2863 TRINITY_DN13076_c0_g1_m.2863 type:complete len:132 (+) TRINITY_DN13076_c0_g1:41-436(+)	0	5.834	21	2	3	2	1	131	15.6	6.76	7.47	2
FALSE	High	Master Protein	cds.TRINITY_DN16512_c1_g1_m.7625	TRINITY_DN16512_c1_g1_g.7625 ORF TRINITY_DN16512_c1_g1_g.7625 TRINITY_DN16512_c1_g1_m.7625 type:5prime_partial len:459 (+) TRINITY_DN16512_c1_g1:3-1379(+)	0	5.826	5	2	4	2	1	458	50.8	7.02	6.01	2
FALSE	High	Master Protein	cds.TRINITY_DN12454_c0_g1_m.2083	TRINITY_DN12454_c0_g1_g.2083 ORF TRINITY_DN12454_c0_g1_g.2083 TRINITY_DN12454_c0_g1_m.2083 type:5prime_partial len:182 (+) TRINITY_DN12454_c0_g1:2-547(+)	0	5.816	14	2	6	2	1	181	21.2	9.03	11.41	2
FALSE	High	Master Protein	cds.TRINITY_DN11458_c0_g1_m.921	TRINITY_DN11458_c0_g1_g.921 ORF TRINITY_DN11458_c0_g1_g.921 TRINITY_DN11458_c0_g1_m.921 type:complete len:339 (+) TRINITY_DN11458_c0_g1:159-1175(+)	0	5.768	8	2	3	2	1	338	36.9	8.54	7.53	2
FALSE	High	Master Protein	cds.TRINITY_DN20550_c0_g2_m.14989	TRINITY_DN20550_c0_g2_g.14989 ORF TRINITY_DN20550_c0_g2_g.14989 TRINITY_DN20550_c0_g2_m.14989 type:3prime_partial len:338 (+) TRINITY_DN20550_c0_g2:211-1221(+)	0	5.764	6	2	4	2	1	337	38.4	8.91	4.88	2
FALSE	High	Master Protein	cds.TRINITY_DN15242_c0_g1_m.5812	TRINITY_DN15242_c0_g1_g.5812 ORF TRINITY_DN15242_c0_g1_g.5812 TRINITY_DN15242_c0_g1_m.5812 type:internal len:862 (+) TRINITY_DN15242_c0_g1:3-2585(+)	0	5.75	2	2	3	2	1	861	99.7	9.09	4.6	2
FALSE	High	Master Protein	cds.TRINITY_DN14443_c3_g1_m.4728	TRINITY_DN14443_c3_g1_g.4728 ORF TRINITY_DN14443_c3_g1_g.4728 TRINITY_DN14443_c3_g1_m.4728 type:5prime_partial len:289 (+) TRINITY_DN14443_c3_g1:3-869(+)	0	5.662	9	2	11	2	1	288	31.4	4.67	23.25	2
FALSE	High	Master Protein	cds.TRINITY_DN16488_c0_g2_m.7598	TRINITY_DN16488_c0_g2_g.7598 ORF TRINITY_DN16488_c0_g2_g.7598 TRINITY_DN16488_c0_g2_m.7598 type:complete len:342 (+) TRINITY_DN16488_c0_g2:634-1659(+)	0	5.635	9	2	3	2	1	341	38.5	6.52	7.63	2
FALSE	High	Master Protein	cds.TRINITY_DN18828_c2_g2_m.11481	TRINITY_DN18828_c2_g2_g.11481 ORF TRINITY_DN18828_c2_g2_g.11481 TRINITY_DN18828_c2_g2_m.11481 type:complete len:742 (+) TRINITY_DN18828_c2_g2:1244-3469(+)	0	5.631	3	2	4	2	1	741	82.3	7.25	7.56	2
FALSE	High	Master Protein	cds.TRINITY_DN7283_c0_g1_m.17641	TRINITY_DN7283_c0_g1_g.17641 ORF TRINITY_DN7283_c0_g1_g.17641 TRINITY_DN7283_c0_g1_m.17641 type:complete len:264 (+) TRINITY_DN7283_c0_g1:12-803(+)	0	5.571	7	2	7	2	1	263	28.8	5.01	15.58	2
FALSE	High	Master Protein	cds.TRINITY_DN17252_c0_g1_m.8787	TRINITY_DN17252_c0_g1_g.8787 ORF TRINITY_DN17252_c0_g1_g.8787 TRINITY_DN17252_c0_g1_m.8787 type:complete len:303 (+) TRINITY_DN17252_c0_g1:279-1187(+)	0	5.561	8	2	4	2	1	302	34	7.52	10.47	2
FALSE	High	Master Protein	cds.TRINITY_DN17380_c1_g2_m.9021	TRINITY_DN17380_c1_g2_g.9021 ORF TRINITY_DN17380_c1_g2_g.9021 TRINITY_DN17380_c1_g2_m.9021 type:complete len:1822 (+) TRINITY_DN17380_c1_g2:284-5749(+)	0	5.51	1	2	3	2	1	1821	184.5	8.54	7.35	2
FALSE	High	Master Protein	cds.TRINITY_DN15862_c0_g1_m.6687	TRINITY_DN15862_c0_g1_g.6687 ORF TRINITY_DN15862_c0_g1_g.6687 TRINITY_DN15862_c0_g1_m.6687 type:5prime_partial len:417 (+) TRINITY_DN15862_c0_g1:1-1251(+)	0	5.485	5	2	3	2	1	416	48.5	4.89	4.08	2
FALSE	High	Master Protein	cds.TRINITY_DN12886_c0_g1_m.2636	TRINITY_DN12886_c0_g1_g.2636 ORF TRINITY_DN12886_c0_g1_g.2636 TRINITY_DN12886_c0_g1_m.2636 type:complete len:171 (+) TRINITY_DN12886_c0_g1:264-776(+)	0	5.452	12	2	10	2	1	170	17.6	6.42	21.64	2
FALSE	High	Master Protein	cds.TRINITY_DN12674_c0_g1_m.2369	TRINITY_DN12674_c0_g1_g.2369 ORF TRINITY_DN12674_c0_g1_g.2369 TRINITY_DN12674_c0_g1_m.2369 type:complete len:275 (+) TRINITY_DN12674_c0_g1:427-1251(+)	0	5.449	7	2	6	2	1	274	32.1	9.32	10.49	2
FALSE	High	Master Protein	cds.TRINITY_DN20446_c0_g1_m.14759	TRINITY_DN20446_c0_g1_g.14759 ORF TRINITY_DN20446_c0_g1_g.14759 TRINITY_DN20446_c0_g1_m.14759 type:complete len:388 (+) TRINITY_DN20446_c0_g1:139-1302(+)	0	5.387	7	2	2	2	1	387	40.8	9.2	4.87	2
FALSE	High	Master Protein	cds.TRINITY_DN13668_c0_g1_m.3716	TRINITY_DN13668_c0_g1_g.3716 ORF TRINITY_DN13668_c0_g1_g.3716 TRINITY_DN13668_c0_g1_m.3716 type:complete len:268 (+) TRINITY_DN13668_c0_g1:2-805(+)	0	5.384	10	2	3	2	1	267	28.6	6.04	7.79	2
FALSE	High	Master Protein	cds.TRINITY_DN20342_c0_g1_m.14520	TRINITY_DN20342_c0_g1_g.14520 ORF TRINITY_DN20342_c0_g1_g.14520 TRINITY_DN20342_c0_g1_m.14520 type:internal len:2524 (+) TRINITY_DN20342_c0_g1:1-7569(+)	0	5.314	1	2	4	2	1	2523	285.8	6.4	10.64	2
FALSE	High	Master Protein	cds.TRINITY_DN12424_c0_g1_m.2043	TRINITY_DN12424_c0_g1_g.2043 ORF TRINITY_DN12424_c0_g1_g.2043 TRINITY_DN12424_c0_g1_m.2043 type:complete len:238 (+) TRINITY_DN12424_c0_g1:54-767(+)	0	5.309	10	2	6	2	1	237	24.2	5.01	12.93	2
FALSE	High	Master Protein	cds.TRINITY_DN19621_c0_g1_m.13029	TRINITY_DN19621_c0_g1_g.13029 ORF TRINITY_DN19621_c0_g1_g.13029 TRINITY_DN19621_c0_g1_m.13029 type:5prime_partial len:137 (+) TRINITY_DN19621_c0_g1:3-413(+)	0	5.308	10	2	5	2	1	136	14.6	5.11	10.28	2
FALSE	High	Master Protein	cds.TRINITY_DN12719_c0_g1_m.2423	TRINITY_DN12719_c0_g1_g.2423 ORF TRINITY_DN12719_c0_g1_g.2423 TRINITY_DN12719_c0_g1_m.2423 type:complete len:326 (+) TRINITY_DN12719_c0_g1:67-1044(+)	0	5.226	6	2	5	2	1	325	36.1	5.77	11.58	2
FALSE	High	Master Protein	cds.TRINITY_DN12640_c0_g1_m.2323	TRINITY_DN12640_c0_g1_g.2323 ORF TRINITY_DN12640_c0_g1_g.2323 TRINITY_DN12640_c0_g1_m.2323 type:complete len:138 (+) TRINITY_DN12640_c0_g1:464-877(+)	0	5.225	12	2	7	2	1	137	15.6	11.49	15.33	2
FALSE	High	Master Protein	cds.TRINITY_DN14402_c0_g1_m.4675	TRINITY_DN14402_c0_g1_g.4675 ORF TRINITY_DN14402_c0_g1_g.4675 TRINITY_DN14402_c0_g1_m.4675 type:5prime_partial len:326 (+) TRINITY_DN14402_c0_g1:3-980(+)	0	5.205	3	2	4	2	1	325	37.5	8.69	4.26	2
FALSE	High	Master Protein	cds.TRINITY_DN20984_c1_g1_m.16083	TRINITY_DN20984_c1_g1_g.16083 ORF TRINITY_DN20984_c1_g1_g.16083 TRINITY_DN20984_c1_g1_m.16083 type:internal len:2980 (+) TRINITY_DN20984_c1_g1:1-8937(+)	0	5.153	1	2	2	2	1	2979	332.6	5.3	5.2	2
FALSE	High	Master Protein	cds.TRINITY_DN14881_c0_g1_m.5314	TRINITY_DN14881_c0_g1_g.5314 ORF TRINITY_DN14881_c0_g1_g.5314 TRINITY_DN14881_c0_g1_m.5314 type:complete len:320 (+) TRINITY_DN14881_c0_g1:229-1188(+)	0	5.125	7	2	3	2	1	319	35.3	4.64	4.93	2
FALSE	High	Master Protein	cds.TRINITY_DN19391_c0_g2_m.12567	TRINITY_DN19391_c0_g2_g.12567 ORF TRINITY_DN19391_c0_g2_g.12567 TRINITY_DN19391_c0_g2_m.12567 type:complete len:505 (+) TRINITY_DN19391_c0_g2:593-2107(+)	0	5.049	5	2	3	2	1	504	56.4	9.35	7.33	2
FALSE	High	Master Protein	cds.TRINITY_DN11937_c0_g1_m.1452	TRINITY_DN11937_c0_g1_g.1452 ORF TRINITY_DN11937_c0_g1_g.1452 TRINITY_DN11937_c0_g1_m.1452 type:complete len:278 (+) TRINITY_DN11937_c0_g1:48-881(+)	0	5.029	8	2	8	2	1	277	31	4.93	22.62	2
FALSE	High	Master Protein	cds.TRINITY_DN20318_c1_g2_m.14478	TRINITY_DN20318_c1_g2_g.14478 ORF TRINITY_DN20318_c1_g2_g.14478 TRINITY_DN20318_c1_g2_m.14478 type:complete len:190 (+) TRINITY_DN20318_c1_g2:211-780(+)	0	4.916	12	2	4	2	1	189	21.5	5.67	7.13	2
FALSE	High	Master Protein	cds.TRINITY_DN15684_c4_g1_m.6438	TRINITY_DN15684_c4_g1_g.6438 ORF TRINITY_DN15684_c4_g1_g.6438 TRINITY_DN15684_c4_g1_m.6438 type:complete len:397 (+) TRINITY_DN15684_c4_g1:83-1273(+)	0	4.878	6	2	4	2	1	396	43.3	7.2	9.69	2
FALSE	High	Master Protein	cds.TRINITY_DN17416_c1_g1_m.9075	TRINITY_DN17416_c1_g1_g.9075 ORF TRINITY_DN17416_c1_g1_g.9075 TRINITY_DN17416_c1_g1_m.9075 type:complete len:542 (+) TRINITY_DN17416_c1_g1:97-1722(+)	0	4.766	4	2	4	2	1	541	59.1	6.28	7.42	2
FALSE	High	Master Protein	cds.TRINITY_DN14825_c3_g1_m.5229	TRINITY_DN14825_c3_g1_g.5229 ORF TRINITY_DN14825_c3_g1_g.5229 TRINITY_DN14825_c3_g1_m.5229 type:complete len:399 (+) TRINITY_DN14825_c3_g1:148-1344(+)	0	4.745	6	2	2	2	1	398	41.9	8.47	5.46	2
FALSE	High	Master Protein	cds.TRINITY_DN20634_c0_g2_m.15196	TRINITY_DN20634_c0_g2_g.15196 ORF TRINITY_DN20634_c0_g2_g.15196 TRINITY_DN20634_c0_g2_m.15196 type:5prime_partial len:1030 (+) TRINITY_DN20634_c0_g2:3-3092(+)	0	4.722	3	2	3	2	1	1029	113.5	5.1	1.91	2
FALSE	High	Master Protein	cds.TRINITY_DN15112_c0_g1_m.5615	TRINITY_DN15112_c0_g1_g.5615 ORF TRINITY_DN15112_c0_g1_g.5615 TRINITY_DN15112_c0_g1_m.5615 type:complete len:520 (+) TRINITY_DN15112_c0_g1:365-1924(+)	0	4.68	4	2	2	2	1	519	58	8.44	4.88	2
FALSE	High	Master Protein	cds.TRINITY_DN19797_c0_g1_m.13382	TRINITY_DN19797_c0_g1_g.13382 ORF TRINITY_DN19797_c0_g1_g.13382 TRINITY_DN19797_c0_g1_m.13382 type:3prime_partial len:778 (+) TRINITY_DN19797_c0_g1:91-2421(+)	0	4.637	3	2	3	2	1	777	90.5	5.78	4.96	2
FALSE	High	Master Protein	cds.TRINITY_DN17301_c0_g1_m.8876	TRINITY_DN17301_c0_g1_g.8876 ORF TRINITY_DN17301_c0_g1_g.8876 TRINITY_DN17301_c0_g1_m.8876 type:5prime_partial len:149 (+) TRINITY_DN17301_c0_g1:3-449(+)	0	4.635	14	2	8	2	1	148	16.6	8.24	20.55	2
FALSE	High	Master Protein	cds.TRINITY_DN18202_c0_g1_m.10365	TRINITY_DN18202_c0_g1_g.10365 ORF TRINITY_DN18202_c0_g1_g.10365 TRINITY_DN18202_c0_g1_m.10365 type:internal len:501 (+) TRINITY_DN18202_c0_g1:1-1500(+)	0	4.63	5	2	5	2	1	500	55.4	4.96	7.26	2
FALSE	High	Master Protein	cds.TRINITY_DN17110_c1_g4_m.8566	TRINITY_DN17110_c1_g4_g.8566 ORF TRINITY_DN17110_c1_g4_g.8566 TRINITY_DN17110_c1_g4_m.8566 type:complete len:284 (+) TRINITY_DN17110_c1_g4:2-853(+)	0	4.618	8	2	2	2	1	283	31.6	4.97	5.18	2
FALSE	High	Master Protein	cds.TRINITY_DN14275_c0_g2_m.4501	TRINITY_DN14275_c0_g2_g.4501 ORF TRINITY_DN14275_c0_g2_g.4501 TRINITY_DN14275_c0_g2_m.4501 type:complete len:341 (+) TRINITY_DN14275_c0_g2:898-1920(+)	0	4.612	6	2	4	2	1	340	37.2	6.52	11.06	2
FALSE	High	Master Protein	cds.TRINITY_DN11539_c0_g1_m.1012	TRINITY_DN11539_c0_g1_g.1012 ORF TRINITY_DN11539_c0_g1_g.1012 TRINITY_DN11539_c0_g1_m.1012 type:complete len:159 (+) TRINITY_DN11539_c0_g1:78-554(+)	0	4.589	11	2	3	2	1	158	17.1	5.15	6.07	2
FALSE	High	Master Protein	cds.TRINITY_DN16267_c0_g1_m.7282	TRINITY_DN16267_c0_g1_g.7282 ORF TRINITY_DN16267_c0_g1_g.7282 TRINITY_DN16267_c0_g1_m.7282 type:complete len:409 (+) TRINITY_DN16267_c0_g1:135-1361(+)	0	4.444	5	2	5	2	1	408	45.5	7.85	11.45	2
FALSE	High	Master Protein	cds.TRINITY_DN19432_c0_g3_m.12639	TRINITY_DN19432_c0_g3_g.12639 ORF TRINITY_DN19432_c0_g3_g.12639 TRINITY_DN19432_c0_g3_m.12639 type:complete len:191 (+) TRINITY_DN19432_c0_g3:419-991(+)	0	4.41	9	2	4	2	1	190	21.4	9.45	7.01	2
FALSE	High	Master Protein	cds.TRINITY_DN11159_c0_g1_m.646	TRINITY_DN11159_c0_g1_g.646 ORF TRINITY_DN11159_c0_g1_g.646 TRINITY_DN11159_c0_g1_m.646 type:complete len:127 (+) TRINITY_DN11159_c0_g1:97-477(+)	0	4.316	13	2	10	2	1	126	13.2	10.4	21.71	2
FALSE	High	Master Protein	cds.TRINITY_DN15647_c0_g3_m.6395	TRINITY_DN15647_c0_g3_g.6395 ORF TRINITY_DN15647_c0_g3_g.6395 TRINITY_DN15647_c0_g3_m.6395 type:complete len:152 (+) TRINITY_DN15647_c0_g3:40-495(+)	0	4.287	11	2	6	2	1	151	17.6	10.77	6.15	2
FALSE	High	Master Protein	cds.TRINITY_DN13536_c0_g1_m.3529	TRINITY_DN13536_c0_g1_g.3529 ORF TRINITY_DN13536_c0_g1_g.3529 TRINITY_DN13536_c0_g1_m.3529 type:5prime_partial len:476 (+) TRINITY_DN13536_c0_g1:1-1428(+)	0	4.254	6	2	3	2	1	475	54.4	6.05	8.36	2
FALSE	High	Master Protein	cds.TRINITY_DN21227_c2_g2_m.16803	TRINITY_DN21227_c2_g2_g.16803 ORF TRINITY_DN21227_c2_g2_g.16803 TRINITY_DN21227_c2_g2_m.16803 type:internal len:918 (+) TRINITY_DN21227_c2_g2:2-2752(+)	0	4.25	4	2	4	2	1	917	102.2	5.05	9.27	2
FALSE	High	Master Protein	cds.TRINITY_DN12194_c0_g1_m.1746	TRINITY_DN12194_c0_g1_g.1746 ORF TRINITY_DN12194_c0_g1_g.1746 TRINITY_DN12194_c0_g1_m.1746 type:5prime_partial len:306 (+) TRINITY_DN12194_c0_g1:3-920(+)	0	4.207	6	2	5	2	1	305	33.9	8.43	1.93	2
FALSE	High	Master Protein	cds.TRINITY_DN15871_c0_g4_m.6707	TRINITY_DN15871_c0_g4_g.6707 ORF TRINITY_DN15871_c0_g4_g.6707 TRINITY_DN15871_c0_g4_m.6707 type:complete len:247 (+) TRINITY_DN15871_c0_g4:65-805(+)	0	4.203	10	2	2	2	1	246	27.8	9.52	0	2
FALSE	High	Master Protein	cds.TRINITY_DN16324_c0_g1_m.7354	TRINITY_DN16324_c0_g1_g.7354 ORF TRINITY_DN16324_c0_g1_g.7354 TRINITY_DN16324_c0_g1_m.7354 type:complete len:339 (+) TRINITY_DN16324_c0_g1:9-1025(+)	0	4.191	7	2	4	2	1	338	37.2	5.53	8.93	2
FALSE	High	Master Protein	cds.TRINITY_DN11190_c0_g4_m.668	TRINITY_DN11190_c0_g4_g.668 ORF TRINITY_DN11190_c0_g4_g.668 TRINITY_DN11190_c0_g4_m.668 type:internal len:153 (+) TRINITY_DN11190_c0_g4:2-457(+)	0	4.101	13	2	3	2	1	152	17	10.35	4.84	2
FALSE	High	Master Protein	cds.TRINITY_DN17913_c0_g1_m.9886	TRINITY_DN17913_c0_g1_g.9886 ORF TRINITY_DN17913_c0_g1_g.9886 TRINITY_DN17913_c0_g1_m.9886 type:complete len:478 (+) TRINITY_DN17913_c0_g1:294-1727(+)	0	4.089	4	2	5	2	1	477	53.7	7.4	8.87	2
FALSE	High	Master Protein	cds.TRINITY_DN14242_c0_g1_m.4448	TRINITY_DN14242_c0_g1_g.4448 ORF TRINITY_DN14242_c0_g1_g.4448 TRINITY_DN14242_c0_g1_m.4448 type:complete len:163 (+) TRINITY_DN14242_c0_g1:128-616(+)	0	4.06	21	2	8	2	1	162	19.4	9.32	18.08	2
FALSE	High	Master Protein	cds.TRINITY_DN15467_c3_g1_m.6137	TRINITY_DN15467_c3_g1_g.6137 ORF TRINITY_DN15467_c3_g1_g.6137 TRINITY_DN15467_c3_g1_m.6137 type:complete len:334 (+) TRINITY_DN15467_c3_g1:192-1193(+)	0	3.987	8	2	4	2	1	333	35.9	7.09	6.6	2
FALSE	High	Master Protein	cds.TRINITY_DN10997_c0_g1_m.532	TRINITY_DN10997_c0_g1_g.532 ORF TRINITY_DN10997_c0_g1_g.532 TRINITY_DN10997_c0_g1_m.532 type:complete len:190 (+) TRINITY_DN10997_c0_g1:330-899(+)	0	3.965	11	2	5	2	1	189	21.9	9.99	8.12	2
FALSE	High	Master Protein	cds.TRINITY_DN15940_c0_g1_m.6813	TRINITY_DN15940_c0_g1_g.6813 ORF TRINITY_DN15940_c0_g1_g.6813 TRINITY_DN15940_c0_g1_m.6813 type:complete len:400 (+) TRINITY_DN15940_c0_g1:123-1322(+)	0.001	3.914	5	2	6	2	1	399	45.2	5.88	11.37	2
FALSE	High	Master Protein	cds.TRINITY_DN20684_c0_g1_m.15313	TRINITY_DN20684_c0_g1_g.15313 ORF TRINITY_DN20684_c0_g1_g.15313 TRINITY_DN20684_c0_g1_m.15313 type:5prime_partial len:832 (+) TRINITY_DN20684_c0_g1:1-2496(+)	0.001	3.852	2	2	3	2	1	831	99.1	9.36	6.48	2
FALSE	High	Master Protein	cds.TRINITY_DN14059_c0_g1_m.4219	TRINITY_DN14059_c0_g1_g.4219 ORF TRINITY_DN14059_c0_g1_g.4219 TRINITY_DN14059_c0_g1_m.4219 type:complete len:348 (+) TRINITY_DN14059_c0_g1:195-1238(+)	0.001	3.792	10	2	4	2	1	347	37.1	4.35	4.7	2
FALSE	High	Master Protein	cds.TRINITY_DN12411_c0_g1_m.2025	TRINITY_DN12411_c0_g1_g.2025 ORF TRINITY_DN12411_c0_g1_g.2025 TRINITY_DN12411_c0_g1_m.2025 type:complete len:206 (+) TRINITY_DN12411_c0_g1:282-899(+)	0.001	3.788	8	2	4	2	1	205	23.2	6.39	3.92	2
FALSE	High	Master Protein	cds.TRINITY_DN12920_c0_g1_m.2690	TRINITY_DN12920_c0_g1_g.2690 ORF TRINITY_DN12920_c0_g1_g.2690 TRINITY_DN12920_c0_g1_m.2690 type:complete len:243 (+) TRINITY_DN12920_c0_g1:73-801(+)	0.001	3.759	10	2	3	2	1	242	27.4	8.94	6.77	2
FALSE	High	Master Protein	cds.TRINITY_DN17284_c0_g1_m.8841	TRINITY_DN17284_c0_g1_g.8841 ORF TRINITY_DN17284_c0_g1_g.8841 TRINITY_DN17284_c0_g1_m.8841 type:5prime_partial len:361 (+) TRINITY_DN17284_c0_g1:3-1085(+)	0.001	3.745	7	2	2	2	1	360	39.1	6.38	4.12	2
FALSE	High	Master Protein	cds.TRINITY_DN12445_c0_g1_m.2074	TRINITY_DN12445_c0_g1_g.2074 ORF TRINITY_DN12445_c0_g1_g.2074 TRINITY_DN12445_c0_g1_m.2074 type:complete len:406 (+) TRINITY_DN12445_c0_g1:91-1308(+)	0.001	3.735	4	2	3	2	1	405	46	8.46	0	2
FALSE	High	Master Protein	cds.TRINITY_DN11392_c0_g1_m.854	TRINITY_DN11392_c0_g1_g.854 ORF TRINITY_DN11392_c0_g1_g.854 TRINITY_DN11392_c0_g1_m.854 type:complete len:165 (+) TRINITY_DN11392_c0_g1:56-550(+)	0.001	3.712	11	2	6	2	1	164	19.2	7.39	13.01	2
FALSE	High	Master Protein	cds.TRINITY_DN12894_c0_g1_m.2653	TRINITY_DN12894_c0_g1_g.2653 ORF TRINITY_DN12894_c0_g1_g.2653 TRINITY_DN12894_c0_g1_m.2653 type:complete len:121 (+) TRINITY_DN12894_c0_g1:1912-2274(+)	0.001	3.644	9	2	10	2	1	120	12.7	5.1	16.64	2
FALSE	High	Master Protein	cds.TRINITY_DN12199_c0_g1_m.1753	TRINITY_DN12199_c0_g1_g.1753 ORF TRINITY_DN12199_c0_g1_g.1753 TRINITY_DN12199_c0_g1_m.1753 type:complete len:153 (+) TRINITY_DN12199_c0_g1:23-481(+)	0.001	3.522	11	2	4	2	1	152	17.6	10.58	8.61	2
FALSE	High	Master Protein	cds.TRINITY_DN17690_c0_g2_m.9551	TRINITY_DN17690_c0_g2_g.9551 ORF TRINITY_DN17690_c0_g2_g.9551 TRINITY_DN17690_c0_g2_m.9551 type:5prime_partial len:561 (+) TRINITY_DN17690_c0_g2:1-1683(+)	0.001	3.5	4	2	3	2	1	560	61.1	7.43	4.02	2
FALSE	High	Master Protein	cds.TRINITY_DN14884_c0_g1_m.5318	TRINITY_DN14884_c0_g1_g.5318 ORF TRINITY_DN14884_c0_g1_g.5318 TRINITY_DN14884_c0_g1_m.5318 type:complete len:264 (+) TRINITY_DN14884_c0_g1:84-875(+)	0.001	3.476	7	2	3	2	1	263	29.3	5.06	5.46	2
FALSE	High	Master Protein	cds.TRINITY_DN14284_c0_g1_m.4512	TRINITY_DN14284_c0_g1_g.4512 ORF TRINITY_DN14284_c0_g1_g.4512 TRINITY_DN14284_c0_g1_m.4512 type:complete len:210 (+) TRINITY_DN14284_c0_g1:26-655(+)	0.001	3.468	6	2	2	2	1	209	23.9	8.16	1.79	2
FALSE	High	Master Protein	cds.TRINITY_DN14057_c0_g1_m.4217	TRINITY_DN14057_c0_g1_g.4217 ORF TRINITY_DN14057_c0_g1_g.4217 TRINITY_DN14057_c0_g1_m.4217 type:complete len:316 (+) TRINITY_DN14057_c0_g1:181-1128(+)	0.001	3.432	9	2	3	2	1	315	35.5	5.96	4.67	2
FALSE	High	Master Protein	cds.TRINITY_DN20603_c0_g2_m.15118	TRINITY_DN20603_c0_g2_g.15118 ORF TRINITY_DN20603_c0_g2_g.15118 TRINITY_DN20603_c0_g2_m.15118 type:3prime_partial len:789 (+) TRINITY_DN20603_c0_g2:957-3320(+)	0.001	3.41	2	2	2	2	1	788	83	8.73	1.76	2
FALSE	High	Master Protein	cds.TRINITY_DN17955_c0_g1_m.9940	TRINITY_DN17955_c0_g1_g.9940 ORF TRINITY_DN17955_c0_g1_g.9940 TRINITY_DN17955_c0_g1_m.9940 type:3prime_partial len:313 (+) TRINITY_DN17955_c0_g1:60-995(+)	0.001	3.375	5	2	2	2	1	312	35.4	7.77	1.74	2
FALSE	High	Master Protein	cds.TRINITY_DN8059_c0_g1_m.17783	TRINITY_DN8059_c0_g1_g.17783 ORF TRINITY_DN8059_c0_g1_g.17783 TRINITY_DN8059_c0_g1_m.17783 type:complete len:205 (+) TRINITY_DN8059_c0_g1:49-663(+)	0.001	3.209	10	2	2	2	1	204	22.9	7.15	0	2
FALSE	High	Master Protein	cds.TRINITY_DN14316_c0_g1_m.4555	TRINITY_DN14316_c0_g1_g.4555 ORF TRINITY_DN14316_c0_g1_g.4555 TRINITY_DN14316_c0_g1_m.4555 type:complete len:404 (+) TRINITY_DN14316_c0_g1:288-1499(+)	0.001	3.147	5	2	5	2	1	403	46.7	7.75	10.68	2
FALSE	High	Master Protein	cds.TRINITY_DN10904_c0_g3_m.458	TRINITY_DN10904_c0_g3_g.458 ORF TRINITY_DN10904_c0_g3_g.458 TRINITY_DN10904_c0_g3_m.458 type:5prime_partial len:181 (+) TRINITY_DN10904_c0_g3:3-545(+)	0.001	3.107	8	2	4	2	1	180	21.3	10.7	7.35	2
FALSE	High	Master Protein	cds.TRINITY_DN20043_c4_g1_m.13884	TRINITY_DN20043_c4_g1_g.13884 ORF TRINITY_DN20043_c4_g1_g.13884 TRINITY_DN20043_c4_g1_m.13884 type:5prime_partial len:882 (+) TRINITY_DN20043_c4_g1:2-2647(+)	0.001	3.103	2	2	2	2	1	881	101.9	9	1.97	2
FALSE	High	Master Protein	cds.TRINITY_DN14462_c0_g1_m.4753	TRINITY_DN14462_c0_g1_g.4753 ORF TRINITY_DN14462_c0_g1_g.4753 TRINITY_DN14462_c0_g1_m.4753 type:5prime_partial len:351 (+) TRINITY_DN14462_c0_g1:3-1055(+)	0.001	3.082	4	2	7	2	1	350	39	6.99	6.18	2
FALSE	High	Master Protein	cds.TRINITY_DN13168_c2_g3_m.2991	TRINITY_DN13168_c2_g3_g.2991 ORF TRINITY_DN13168_c2_g3_g.2991 TRINITY_DN13168_c2_g3_m.2991 type:5prime_partial len:268 (+) TRINITY_DN13168_c2_g3:1-804(+)	0.001	3.071	7	2	8	2	1	267	29.1	10.87	17.06	2
FALSE	High	Master Protein	cds.TRINITY_DN13361_c0_g1_m.3258	TRINITY_DN13361_c0_g1_g.3258 ORF TRINITY_DN13361_c0_g1_g.3258 TRINITY_DN13361_c0_g1_m.3258 type:complete len:228 (+) TRINITY_DN13361_c0_g1:177-860(+)	0.001	3.063	9	2	3	2	1	227	25.5	4.98	4.64	2
FALSE	High	Master Protein	cds.TRINITY_DN12894_c0_g1_m.2652	TRINITY_DN12894_c0_g1_g.2652 ORF TRINITY_DN12894_c0_g1_g.2652 TRINITY_DN12894_c0_g1_m.2652 type:complete len:303 (+) TRINITY_DN12894_c0_g1:109-1017(+)	0.001	3.058	6	2	5	2	1	302	33.5	8.24	10.05	2
FALSE	High	Master Protein	cds.TRINITY_DN13191_c0_g1_m.3021	TRINITY_DN13191_c0_g1_g.3021 ORF TRINITY_DN13191_c0_g1_g.3021 TRINITY_DN13191_c0_g1_m.3021 type:complete len:257 (+) TRINITY_DN13191_c0_g1:145-915(+)	0.001	3.004	11	2	2	2	1	256	27.7	4.96	2.15	2
FALSE	High	Master Protein	cds.TRINITY_DN12357_c0_g1_m.1948	TRINITY_DN12357_c0_g1_g.1948 ORF TRINITY_DN12357_c0_g1_g.1948 TRINITY_DN12357_c0_g1_m.1948 type:complete len:243 (+) TRINITY_DN12357_c0_g1:90-818(+)	0.001	2.858	9	2	2	2	1	242	26.9	7.3	4.03	2
FALSE	High	Master Protein	cds.TRINITY_DN11983_c0_g1_m.1503	TRINITY_DN11983_c0_g1_g.1503 ORF TRINITY_DN11983_c0_g1_g.1503 TRINITY_DN11983_c0_g1_m.1503 type:complete len:183 (+) TRINITY_DN11983_c0_g1:69-617(+)	0.001	2.793	13	2	2	2	1	182	20.8	9.51	1.85	2
FALSE	High	Master Protein	cds.TRINITY_DN7607_c0_g1_m.17686	TRINITY_DN7607_c0_g1_g.17686 ORF TRINITY_DN7607_c0_g1_g.17686 TRINITY_DN7607_c0_g1_m.17686 type:complete len:110 (+) TRINITY_DN7607_c0_g1:172-501(+)	0.001	2.722	17	2	5	2	1	109	12	5.29	0	2
FALSE	High	Master Protein	cds.TRINITY_DN15363_c0_g1_m.5984	TRINITY_DN15363_c0_g1_g.5984 ORF TRINITY_DN15363_c0_g1_g.5984 TRINITY_DN15363_c0_g1_m.5984 type:complete len:111 (+) TRINITY_DN15363_c0_g1:468-800(+)	0.001	2.651	22	2	3	2	1	110	12.4	7.88	0	2
FALSE	High	Master Protein	cds.TRINITY_DN17786_c0_g2_m.9686	TRINITY_DN17786_c0_g2_g.9686 ORF TRINITY_DN17786_c0_g2_g.9686 TRINITY_DN17786_c0_g2_m.9686 type:complete len:323 (+) TRINITY_DN17786_c0_g2:106-1074(+)	0.001	2.584	5	2	3	2	1	322	37.3	9.98	5.83	2
FALSE	High	Master Protein	cds.TRINITY_DN13471_c0_g2_m.3431	TRINITY_DN13471_c0_g2_g.3431 ORF TRINITY_DN13471_c0_g2_g.3431 TRINITY_DN13471_c0_g2_m.3431 type:complete len:377 (+) TRINITY_DN13471_c0_g2:61-1191(+)	0	85.044	33	12	153	3	1	376	41.8	5.48	416.37	12
FALSE	High	Master Protein	cds.TRINITY_DN12094_c0_g1_m.1629	TRINITY_DN12094_c0_g1_g.1629 ORF TRINITY_DN12094_c0_g1_g.1629 TRINITY_DN12094_c0_g1_m.1629 type:complete len:138 (+) TRINITY_DN12094_c0_g1:34-447(+)	0	29.447	29	3	47	3	1	137	15	7.69	160.66	3
FALSE	High	Master Protein	cds.TRINITY_DN15911_c0_g1_m.6769	TRINITY_DN15911_c0_g1_g.6769 ORF TRINITY_DN15911_c0_g1_g.6769 TRINITY_DN15911_c0_g1_m.6769 type:complete len:257 (+) TRINITY_DN15911_c0_g1:163-933(+)	0	25.94	20	4	17	3	1	256	29.2	4.84	51.28	4
FALSE	High	Master Protein	cds.TRINITY_DN13611_c0_g2_m.3637	TRINITY_DN13611_c0_g2_g.3637 ORF TRINITY_DN13611_c0_g2_g.3637 TRINITY_DN13611_c0_g2_m.3637 type:5prime_partial len:333 (+) TRINITY_DN13611_c0_g2:2-1000(+)	0	25.928	13	3	21	3	1	332	35	8.38	82.75	3
FALSE	High	Master Protein	cds.TRINITY_DN16765_c0_g1_m.8007	TRINITY_DN16765_c0_g1_g.8007 ORF TRINITY_DN16765_c0_g1_g.8007 TRINITY_DN16765_c0_g1_m.8007 type:complete len:387 (+) TRINITY_DN16765_c0_g1:120-1280(+)	0	23.622	11	3	23	3	1	386	42.1	6.55	51.78	3
FALSE	High	Master Protein	cds.TRINITY_DN15624_c0_g3_m.6359	TRINITY_DN15624_c0_g3_g.6359 ORF TRINITY_DN15624_c0_g3_g.6359 TRINITY_DN15624_c0_g3_m.6359 type:complete len:110 (+) TRINITY_DN15624_c0_g3:38-367(+)	0	22.549	42	3	32	3	1	109	12.1	6.13	95.3	3
FALSE	High	Master Protein	cds.TRINITY_DN13611_c0_g3_m.3638	TRINITY_DN13611_c0_g3_g.3638 ORF TRINITY_DN13611_c0_g3_g.3638 TRINITY_DN13611_c0_g3_m.3638 type:5prime_partial len:343 (+) TRINITY_DN13611_c0_g3:2-1030(+)	0	20.405	13	3	12	3	1	342	37.5	7.06	33.92	3
FALSE	High	Master Protein	cds.TRINITY_DN18557_c0_g1_m.10960	TRINITY_DN18557_c0_g1_g.10960 ORF TRINITY_DN18557_c0_g1_g.10960 TRINITY_DN18557_c0_g1_m.10960 type:complete len:127 (+) TRINITY_DN18557_c0_g1:754-1134(+)	0	20.387	26	3	18	3	1	126	13.8	6.52	45.91	3
FALSE	High	Master Protein	cds.TRINITY_DN13537_c1_g3_m.3530	TRINITY_DN13537_c1_g3_g.3530 ORF TRINITY_DN13537_c1_g3_g.3530 TRINITY_DN13537_c1_g3_m.3530 type:complete len:154 (+) TRINITY_DN13537_c1_g3:87-548(+)	0	19.149	35	4	9	3	1	153	17.1	6.57	29.01	4
FALSE	High	Master Protein	cds.TRINITY_DN16885_c0_g1_m.8207	TRINITY_DN16885_c0_g1_g.8207 ORF TRINITY_DN16885_c0_g1_g.8207 TRINITY_DN16885_c0_g1_m.8207 type:3prime_partial len:272 (+) TRINITY_DN16885_c0_g1:191-1003(+)	0	17.903	13	3	15	3	1	271	30	6.46	48.31	3
FALSE	High	Master Protein	cds.TRINITY_DN14072_c0_g1_m.4238	TRINITY_DN14072_c0_g1_g.4238 ORF TRINITY_DN14072_c0_g1_g.4238 TRINITY_DN14072_c0_g1_m.4238 type:5prime_partial len:335 (+) TRINITY_DN14072_c0_g1:2-1006(+)	0	17.695	11	3	9	3	1	334	36.7	6.43	22.59	3
FALSE	High	Master Protein	cds.TRINITY_DN11052_c0_g1_m.564	TRINITY_DN11052_c0_g1_g.564 ORF TRINITY_DN11052_c0_g1_g.564 TRINITY_DN11052_c0_g1_m.564 type:complete len:175 (+) TRINITY_DN11052_c0_g1:116-640(+)	0	17.382	27	3	3	3	1	174	19.9	4.81	10.88	3
FALSE	High	Master Protein	cds.TRINITY_DN13350_c0_g1_m.3247	TRINITY_DN13350_c0_g1_g.3247 ORF TRINITY_DN13350_c0_g1_g.3247 TRINITY_DN13350_c0_g1_m.3247 type:complete len:300 (+) TRINITY_DN13350_c0_g1:659-1558(+)	0	16.935	17	3	10	3	1	299	33	8.18	32.4	3
FALSE	High	Master Protein	cds.TRINITY_DN17183_c0_g1_m.8682	TRINITY_DN17183_c0_g1_g.8682 ORF TRINITY_DN17183_c0_g1_g.8682 TRINITY_DN17183_c0_g1_m.8682 type:complete len:238 (+) TRINITY_DN17183_c0_g1:861-1574(+)	0	16.794	19	3	10	3	1	237	26.5	7.97	28.15	3
FALSE	High	Master Protein	cds.TRINITY_DN18737_c0_g1_m.11326	TRINITY_DN18737_c0_g1_g.11326 ORF TRINITY_DN18737_c0_g1_g.11326 TRINITY_DN18737_c0_g1_m.11326 type:complete len:185 (+) TRINITY_DN18737_c0_g1:185-739(+)	0	16.717	20	3	13	3	1	184	20.2	8.35	31.73	3
FALSE	High	Master Protein	cds.TRINITY_DN15717_c0_g1_m.6480	TRINITY_DN15717_c0_g1_g.6480 ORF TRINITY_DN15717_c0_g1_g.6480 TRINITY_DN15717_c0_g1_m.6480 type:5prime_partial len:328 (+) TRINITY_DN15717_c0_g1:1-984(+)	0	16.351	9	3	44	3	1	327	34.7	3.98	76.28	3
FALSE	High	Master Protein	cds.TRINITY_DN17183_c0_g1_m.8681	TRINITY_DN17183_c0_g1_g.8681 ORF TRINITY_DN17183_c0_g1_g.8681 TRINITY_DN17183_c0_g1_m.8681 type:complete len:241 (+) TRINITY_DN17183_c0_g1:61-783(+)	0	16.332	16	3	12	3	1	240	26.8	5.5	34.88	3
FALSE	High	Master Protein	cds.TRINITY_DN15886_c0_g1_m.6725	TRINITY_DN15886_c0_g1_g.6725 ORF TRINITY_DN15886_c0_g1_g.6725 TRINITY_DN15886_c0_g1_m.6725 type:complete len:295 (+) TRINITY_DN15886_c0_g1:2256-3140(+)	0	16.054	16	3	9	3	1	294	31.7	8.21	29.29	3
FALSE	High	Master Protein	cds.TRINITY_DN17938_c0_g2_m.9922	TRINITY_DN17938_c0_g2_g.9922 ORF TRINITY_DN17938_c0_g2_g.9922 TRINITY_DN17938_c0_g2_m.9922 type:internal len:272 (+) TRINITY_DN17938_c0_g2:1-813(+)	0	15.975	15	4	22	3	1	271	31.3	8.66	42.31	4
FALSE	High	Master Protein	cds.TRINITY_DN18968_c0_g1_m.11744	TRINITY_DN18968_c0_g1_g.11744 ORF TRINITY_DN18968_c0_g1_g.11744 TRINITY_DN18968_c0_g1_m.11744 type:complete len:243 (+) TRINITY_DN18968_c0_g1:64-792(+)	0	15.756	13	3	15	3	1	242	26.6	6.93	37.26	3
FALSE	High	Master Protein	cds.TRINITY_DN17609_c0_g2_m.9414	TRINITY_DN17609_c0_g2_g.9414 ORF TRINITY_DN17609_c0_g2_g.9414 TRINITY_DN17609_c0_g2_m.9414 type:internal len:289 (+) TRINITY_DN17609_c0_g2:3-866(+)	0	15.741	14	3	8	3	1	288	30	8.09	23.35	3
FALSE	High	Master Protein	cds.TRINITY_DN12512_c0_g2_m.2154	TRINITY_DN12512_c0_g2_g.2154 ORF TRINITY_DN12512_c0_g2_g.2154 TRINITY_DN12512_c0_g2_m.2154 type:complete len:113 (+) TRINITY_DN12512_c0_g2:71-409(+)	0	15.662	46	3	18	3	1	112	11.7	4.53	53.83	3
FALSE	High	Master Protein	cds.TRINITY_DN17375_c0_g1_m.9006	TRINITY_DN17375_c0_g1_g.9006 ORF TRINITY_DN17375_c0_g1_g.9006 TRINITY_DN17375_c0_g1_m.9006 type:complete len:211 (+) TRINITY_DN17375_c0_g1:67-699(+)	0	15.576	18	3	15	3	1	210	23.8	7.36	39.92	3
FALSE	High	Master Protein	cds.TRINITY_DN15552_c0_g1_m.6262	TRINITY_DN15552_c0_g1_g.6262 ORF TRINITY_DN15552_c0_g1_g.6262 TRINITY_DN15552_c0_g1_m.6262 type:5prime_partial len:265 (+) TRINITY_DN15552_c0_g1:3-797(+)	0	15.334	14	3	21	3	1	264	28.7	6.07	60.23	3
FALSE	High	Master Protein	cds.TRINITY_DN19733_c1_g2_m.13253	TRINITY_DN19733_c1_g2_g.13253 ORF TRINITY_DN19733_c1_g2_g.13253 TRINITY_DN19733_c1_g2_m.13253 type:5prime_partial len:121 (+) TRINITY_DN19733_c1_g2:2-364(+)	0	14.979	38	4	27	3	1	120	13.5	7.46	63.72	4
FALSE	High	Master Protein	cds.TRINITY_DN17073_c0_g1_m.8508	TRINITY_DN17073_c0_g1_g.8508 ORF TRINITY_DN17073_c0_g1_g.8508 TRINITY_DN17073_c0_g1_m.8508 type:complete len:325 (+) TRINITY_DN17073_c0_g1:76-1050(+)	0	14.608	10	3	5	3	1	324	34.8	8.69	12.43	3
FALSE	High	Master Protein	cds.TRINITY_DN12635_c0_g1_m.2318	TRINITY_DN12635_c0_g1_g.2318 ORF TRINITY_DN12635_c0_g1_g.2318 TRINITY_DN12635_c0_g1_m.2318 type:complete len:475 (+) TRINITY_DN12635_c0_g1:83-1507(+)	0	14.497	7	3	18	3	1	474	52.5	6.42	46.14	3
FALSE	High	Master Protein	cds.TRINITY_DN19657_c0_g1_m.13096	TRINITY_DN19657_c0_g1_g.13096 ORF TRINITY_DN19657_c0_g1_g.13096 TRINITY_DN19657_c0_g1_m.13096 type:5prime_partial len:604 (+) TRINITY_DN19657_c0_g1:3-1814(+)	0	14.143	7	3	8	3	1	603	65.8	7.5	25.5	3
FALSE	High	Master Protein	cds.TRINITY_DN12622_c0_g1_m.2308	TRINITY_DN12622_c0_g1_g.2308 ORF TRINITY_DN12622_c0_g1_g.2308 TRINITY_DN12622_c0_g1_m.2308 type:complete len:156 (+) TRINITY_DN12622_c0_g1:99-566(+)	0	14.023	24	3	5	3	1	155	17.3	4.53	10.15	3
FALSE	High	Master Protein	cds.TRINITY_DN19857_c0_g1_m.13509	TRINITY_DN19857_c0_g1_g.13509 ORF TRINITY_DN19857_c0_g1_g.13509 TRINITY_DN19857_c0_g1_m.13509 type:complete len:1721 (+) TRINITY_DN19857_c0_g1:356-5518(+)	0	13.511	3	3	4	3	1	1720	168	7.52	16.57	3
FALSE	High	Master Protein	cds.TRINITY_DN20315_c0_g2_m.14471	TRINITY_DN20315_c0_g2_g.14471 ORF TRINITY_DN20315_c0_g2_g.14471 TRINITY_DN20315_c0_g2_m.14471 type:5prime_partial len:695 (+) TRINITY_DN20315_c0_g2:1-2085(+)	0	13.395	5	3	12	3	1	694	77.5	5.24	30.11	3
FALSE	High	Master Protein	cds.TRINITY_DN10127_c0_g1_m.49	TRINITY_DN10127_c0_g1_g.49 ORF TRINITY_DN10127_c0_g1_g.49 TRINITY_DN10127_c0_g1_m.49 type:5prime_partial len:150 (+) TRINITY_DN10127_c0_g1:1-450(+)	0	13.3	26	3	7	3	1	149	16.9	5.16	23.44	3
FALSE	High	Master Protein	cds.TRINITY_DN17398_c0_g1_m.9056	TRINITY_DN17398_c0_g1_g.9056 ORF TRINITY_DN17398_c0_g1_g.9056 TRINITY_DN17398_c0_g1_m.9056 type:complete len:380 (+) TRINITY_DN17398_c0_g1:76-1215(+)	0	13.053	10	3	7	3	1	379	41.1	7.27	7.8	3
FALSE	High	Master Protein	cds.TRINITY_DN17122_c1_g1_m.8586	TRINITY_DN17122_c1_g1_g.8586 ORF TRINITY_DN17122_c1_g1_g.8586 TRINITY_DN17122_c1_g1_m.8586 type:complete len:777 (+) TRINITY_DN17122_c1_g1:90-2420(+)	0	13.023	5	3	8	3	1	776	83.4	9.22	23.97	3
FALSE	High	Master Protein	cds.TRINITY_DN15773_c0_g4_m.6559	TRINITY_DN15773_c0_g4_g.6559 ORF TRINITY_DN15773_c0_g4_g.6559 TRINITY_DN15773_c0_g4_m.6559 type:complete len:161 (+) TRINITY_DN15773_c0_g4:154-636(+)	0	12.753	16	3	16	3	1	160	17.6	5.4	39.86	3
FALSE	High	Master Protein	cds.TRINITY_DN18497_c0_g1_m.10859	TRINITY_DN18497_c0_g1_g.10859 ORF TRINITY_DN18497_c0_g1_g.10859 TRINITY_DN18497_c0_g1_m.10859 type:complete len:289 (+) TRINITY_DN18497_c0_g1:89-955(+)	0	12.739	13	3	9	3	1	288	31.2	6.4	27.36	3
FALSE	High	Master Protein	cds.TRINITY_DN16643_c0_g1_m.7827	TRINITY_DN16643_c0_g1_g.7827 ORF TRINITY_DN16643_c0_g1_g.7827 TRINITY_DN16643_c0_g1_m.7827 type:3prime_partial len:229 (+) TRINITY_DN16643_c0_g1:63-746(+)	0	12.636	14	3	7	3	1	228	25.6	5.36	15.8	3
FALSE	High	Master Protein	cds.TRINITY_DN10622_c0_g1_m.259	TRINITY_DN10622_c0_g1_g.259 ORF TRINITY_DN10622_c0_g1_g.259 TRINITY_DN10622_c0_g1_m.259 type:3prime_partial len:108 (+) TRINITY_DN10622_c0_g1:20-340(+)	0	12.481	26	3	19	3	1	107	11.8	7.18	34.08	3
FALSE	High	Master Protein	cds.TRINITY_DN20080_c0_g1_m.13969	TRINITY_DN20080_c0_g1_g.13969 ORF TRINITY_DN20080_c0_g1_g.13969 TRINITY_DN20080_c0_g1_m.13969 type:3prime_partial len:387 (+) TRINITY_DN20080_c0_g1:232-1389(+)	0	12.309	9	3	7	3	1	386	42.7	5.55	20.72	3
FALSE	High	Master Protein	cds.TRINITY_DN12684_c0_g1_m.2381	TRINITY_DN12684_c0_g1_g.2381 ORF TRINITY_DN12684_c0_g1_g.2381 TRINITY_DN12684_c0_g1_m.2381 type:complete len:213 (+) TRINITY_DN12684_c0_g1:105-743(+)	0	11.96	17	3	5	3	1	212	23.3	4.97	15.27	3
FALSE	High	Master Protein	cds.TRINITY_DN10535_c0_g1_m.206	TRINITY_DN10535_c0_g1_g.206 ORF TRINITY_DN10535_c0_g1_g.206 TRINITY_DN10535_c0_g1_m.206 type:5prime_partial len:292 (+) TRINITY_DN10535_c0_g1:2-877(+)	0	11.891	12	3	7	3	1	291	32.8	8.72	21.07	3
FALSE	High	Master Protein	cds.TRINITY_DN17933_c0_g1_m.9914	TRINITY_DN17933_c0_g1_g.9914 ORF TRINITY_DN17933_c0_g1_g.9914 TRINITY_DN17933_c0_g1_m.9914 type:complete len:545 (+) TRINITY_DN17933_c0_g1:210-1844(+)	0	11.692	7	3	6	3	1	544	58.7	7.42	15.08	3
FALSE	High	Master Protein	cds.TRINITY_DN16743_c1_g2_m.7975	TRINITY_DN16743_c1_g2_g.7975 ORF TRINITY_DN16743_c1_g2_g.7975 TRINITY_DN16743_c1_g2_m.7975 type:complete len:149 (+) TRINITY_DN16743_c1_g2:300-746(+)	0	11.649	24	3	11	3	1	148	17.1	7.2	35.4	3
FALSE	High	Master Protein	cds.TRINITY_DN17668_c0_g1_m.9508	TRINITY_DN17668_c0_g1_g.9508 ORF TRINITY_DN17668_c0_g1_g.9508 TRINITY_DN17668_c0_g1_m.9508 type:complete len:419 (+) TRINITY_DN17668_c0_g1:111-1367(+)	0	11.646	9	4	14	3	1	418	45.6	7.9	32.33	4
FALSE	High	Master Protein	cds.TRINITY_DN16174_c0_g1_m.7158	TRINITY_DN16174_c0_g1_g.7158 ORF TRINITY_DN16174_c0_g1_g.7158 TRINITY_DN16174_c0_g1_m.7158 type:internal len:154 (+) TRINITY_DN16174_c0_g1:2-460(+)	0	11.4	24	3	8	3	1	153	16.4	4.27	17.91	3
FALSE	High	Master Protein	cds.TRINITY_DN16352_c0_g1_m.7406	TRINITY_DN16352_c0_g1_g.7406 ORF TRINITY_DN16352_c0_g1_g.7406 TRINITY_DN16352_c0_g1_m.7406 type:complete len:197 (+) TRINITY_DN16352_c0_g1:111-701(+)	0	11.328	16	3	21	3	1	196	22.1	6.34	49.87	3
FALSE	High	Master Protein	cds.TRINITY_DN20328_c0_g2_m.14494	TRINITY_DN20328_c0_g2_g.14494 ORF TRINITY_DN20328_c0_g2_g.14494 TRINITY_DN20328_c0_g2_m.14494 type:5prime_partial len:1152 (+) TRINITY_DN20328_c0_g2:3-3458(+)	0	11.304	3	3	6	3	1	1151	126.4	6.93	16.15	3
FALSE	High	Master Protein	cds.TRINITY_DN15793_c0_g1_m.6592	TRINITY_DN15793_c0_g1_g.6592 ORF TRINITY_DN15793_c0_g1_g.6592 TRINITY_DN15793_c0_g1_m.6592 type:5prime_partial len:135 (+) TRINITY_DN15793_c0_g1:1-405(+)	0	11.294	33	3	6	3	1	134	15.7	9.94	12.15	3
FALSE	High	Master Protein	cds.TRINITY_DN20037_c0_g1_m.13864	TRINITY_DN20037_c0_g1_g.13864 ORF TRINITY_DN20037_c0_g1_g.13864 TRINITY_DN20037_c0_g1_m.13864 type:complete len:574 (+) TRINITY_DN20037_c0_g1:124-1845(+)	0	11.262	6	3	14	3	1	573	63.3	9.36	32.02	3
FALSE	High	Master Protein	cds.TRINITY_DN17207_c0_g1_m.8721	TRINITY_DN17207_c0_g1_g.8721 ORF TRINITY_DN17207_c0_g1_g.8721 TRINITY_DN17207_c0_g1_m.8721 type:complete len:324 (+) TRINITY_DN17207_c0_g1:233-1204(+)	0	11.168	11	3	9	3	1	323	36.5	7.75	19.26	3
FALSE	High	Master Protein	cds.TRINITY_DN17320_c1_g1_m.8906	TRINITY_DN17320_c1_g1_g.8906 ORF TRINITY_DN17320_c1_g1_g.8906 TRINITY_DN17320_c1_g1_m.8906 type:5prime_partial len:297 (+) TRINITY_DN17320_c1_g1:1-891(+)	0	11.086	13	4	26	3	1	296	31.5	6.23	54.09	4
FALSE	High	Master Protein	cds.TRINITY_DN11853_c0_g1_m.1358	TRINITY_DN11853_c0_g1_g.1358 ORF TRINITY_DN11853_c0_g1_g.1358 TRINITY_DN11853_c0_g1_m.1358 type:complete len:275 (+) TRINITY_DN11853_c0_g1:59-883(+)	0	10.959	12	3	4	3	1	274	31.1	7.9	10.91	3
FALSE	High	Master Protein	cds.TRINITY_DN14434_c0_g1_m.4713	TRINITY_DN14434_c0_g1_g.4713 ORF TRINITY_DN14434_c0_g1_g.4713 TRINITY_DN14434_c0_g1_m.4713 type:complete len:551 (+) TRINITY_DN14434_c0_g1:524-2176(+)	0	10.957	7	3	8	3	1	550	62.8	5.62	19.19	3
FALSE	High	Master Protein	cds.TRINITY_DN18098_c0_g1_m.10182	TRINITY_DN18098_c0_g1_g.10182 ORF TRINITY_DN18098_c0_g1_g.10182 TRINITY_DN18098_c0_g1_m.10182 type:complete len:399 (+) TRINITY_DN18098_c0_g1:206-1402(+)	0	10.789	9	3	4	3	1	398	43.4	5.03	9.16	3
FALSE	High	Master Protein	cds.TRINITY_DN11388_c0_g1_m.848	TRINITY_DN11388_c0_g1_g.848 ORF TRINITY_DN11388_c0_g1_g.848 TRINITY_DN11388_c0_g1_m.848 type:5prime_partial len:277 (+) TRINITY_DN11388_c0_g1:2-832(+)	0	10.745	11	3	16	3	1	276	30.4	5.94	26.07	3
FALSE	High	Master Protein	cds.TRINITY_DN17550_c0_g3_m.9312	TRINITY_DN17550_c0_g3_g.9312 ORF TRINITY_DN17550_c0_g3_g.9312 TRINITY_DN17550_c0_g3_m.9312 type:3prime_partial len:415 (+) TRINITY_DN17550_c0_g3:112-1353(+)	0	10.65	10	4	8	3	1	414	45	8.51	16.96	4
FALSE	High	Master Protein	cds.TRINITY_DN19447_c0_g2_m.12667	TRINITY_DN19447_c0_g2_g.12667 ORF TRINITY_DN19447_c0_g2_g.12667 TRINITY_DN19447_c0_g2_m.12667 type:3prime_partial len:150 (+) TRINITY_DN19447_c0_g2:51-497(+)	0	10.606	24	3	13	3	1	149	16	10.23	41.15	3
FALSE	High	Master Protein	cds.TRINITY_DN21113_c1_g1_m.16426	TRINITY_DN21113_c1_g1_g.16426 ORF TRINITY_DN21113_c1_g1_g.16426 TRINITY_DN21113_c1_g1_m.16426 type:complete len:1460 (+) TRINITY_DN21113_c1_g1:421-4800(+)	0	10.596	2	3	3	3	1	1459	166.1	7.06	7.02	3
FALSE	High	Master Protein	cds.TRINITY_DN17380_c1_g3_m.9026	TRINITY_DN17380_c1_g3_g.9026 ORF TRINITY_DN17380_c1_g3_g.9026 TRINITY_DN17380_c1_g3_m.9026 type:complete len:116 (+) TRINITY_DN17380_c1_g3:1112-1459(+)	0	10.432	26	3	9	3	1	115	13.5	11.12	22.04	3
FALSE	High	Master Protein	cds.TRINITY_DN16169_c3_g1_m.7152	TRINITY_DN16169_c3_g1_g.7152 ORF TRINITY_DN16169_c3_g1_g.7152 TRINITY_DN16169_c3_g1_m.7152 type:complete len:144 (+) TRINITY_DN16169_c3_g1:249-680(+)	0	10.219	26	3	12	3	1	143	15.8	5.08	36.43	3
FALSE	High	Master Protein	cds.TRINITY_DN15836_c0_g1_m.6649	TRINITY_DN15836_c0_g1_g.6649 ORF TRINITY_DN15836_c0_g1_g.6649 TRINITY_DN15836_c0_g1_m.6649 type:3prime_partial len:431 (+) TRINITY_DN15836_c0_g1:116-1405(+)	0	10.178	8	3	8	3	1	430	47	6.07	17.53	3
FALSE	High	Master Protein	cds.TRINITY_DN19720_c0_g1_m.13217	TRINITY_DN19720_c0_g1_g.13217 ORF TRINITY_DN19720_c0_g1_g.13217 TRINITY_DN19720_c0_g1_m.13217 type:5prime_partial len:964 (+) TRINITY_DN19720_c0_g1:2-2893(+)	0	10.157	5	4	4	3	1	963	109.5	5.67	8.05	4
FALSE	High	Master Protein	cds.TRINITY_DN9847_c0_g1_m.18220	TRINITY_DN9847_c0_g1_g.18220 ORF TRINITY_DN9847_c0_g1_g.18220 TRINITY_DN9847_c0_g1_m.18220 type:5prime_partial len:270 (+) TRINITY_DN9847_c0_g1:2-811(+)	0	10.114	10	3	17	3	1	269	30.2	9.57	32.43	3
FALSE	High	Master Protein	cds.TRINITY_DN17448_c0_g1_m.9143	TRINITY_DN17448_c0_g1_g.9143 ORF TRINITY_DN17448_c0_g1_g.9143 TRINITY_DN17448_c0_g1_m.9143 type:complete len:565 (+) TRINITY_DN17448_c0_g1:343-2037(+)	0	10.071	6	3	7	3	1	564	63.4	6.27	20.25	3
FALSE	High	Master Protein	cds.TRINITY_DN12481_c0_g1_m.2112	TRINITY_DN12481_c0_g1_g.2112 ORF TRINITY_DN12481_c0_g1_g.2112 TRINITY_DN12481_c0_g1_m.2112 type:complete len:318 (+) TRINITY_DN12481_c0_g1:63-1016(+)	0	9.995	15	3	5	3	1	317	34.1	7.37	11.84	3
FALSE	High	Master Protein	cds.TRINITY_DN15453_c0_g1_m.6114	TRINITY_DN15453_c0_g1_g.6114 ORF TRINITY_DN15453_c0_g1_g.6114 TRINITY_DN15453_c0_g1_m.6114 type:complete len:471 (+) TRINITY_DN15453_c0_g1:110-1522(+)	0	9.985	8	3	6	3	1	470	51.9	8.28	13.73	3
FALSE	High	Master Protein	cds.TRINITY_DN10922_c0_g1_m.474	TRINITY_DN10922_c0_g1_g.474 ORF TRINITY_DN10922_c0_g1_g.474 TRINITY_DN10922_c0_g1_m.474 type:complete len:156 (+) TRINITY_DN10922_c0_g1:494-961(+)	0	9.899	23	3	9	3	1	155	17.3	9.58	18.58	3
FALSE	High	Master Protein	cds.TRINITY_DN14326_c0_g1_m.4569	TRINITY_DN14326_c0_g1_g.4569 ORF TRINITY_DN14326_c0_g1_g.4569 TRINITY_DN14326_c0_g1_m.4569 type:complete len:425 (+) TRINITY_DN14326_c0_g1:202-1476(+)	0	9.893	8	3	10	3	1	424	46.6	5.43	21.54	3
FALSE	High	Master Protein	cds.TRINITY_DN13158_c0_g1_m.2980	TRINITY_DN13158_c0_g1_g.2980 ORF TRINITY_DN13158_c0_g1_g.2980 TRINITY_DN13158_c0_g1_m.2980 type:complete len:219 (+) TRINITY_DN13158_c0_g1:69-725(+)	0	9.879	17	3	5	3	1	218	24.5	5.08	11.98	3
FALSE	High	Master Protein	cds.TRINITY_DN12676_c0_g1_m.2371	TRINITY_DN12676_c0_g1_g.2371 ORF TRINITY_DN12676_c0_g1_g.2371 TRINITY_DN12676_c0_g1_m.2371 type:3prime_partial len:460 (+) TRINITY_DN12676_c0_g1:206-1582(+)	0	9.845	7	3	11	3	1	459	49.5	4.12	28.63	3
FALSE	High	Master Protein	cds.TRINITY_DN14392_c0_g2_m.4660	TRINITY_DN14392_c0_g2_g.4660 ORF TRINITY_DN14392_c0_g2_g.4660 TRINITY_DN14392_c0_g2_m.4660 type:5prime_partial len:251 (+) TRINITY_DN14392_c0_g2:3-755(+)	0	9.833	12	3	9	3	1	250	28.8	9.14	18	3
FALSE	High	Master Protein	cds.TRINITY_DN14293_c0_g2_m.4531	TRINITY_DN14293_c0_g2_g.4531 ORF TRINITY_DN14293_c0_g2_g.4531 TRINITY_DN14293_c0_g2_m.4531 type:complete len:333 (+) TRINITY_DN14293_c0_g2:134-1132(+)	0	9.772	14	3	5	3	1	332	35.7	7.17	14.12	3
FALSE	High	Master Protein	cds.TRINITY_DN14984_c0_g3_m.5454	TRINITY_DN14984_c0_g3_g.5454 ORF TRINITY_DN14984_c0_g3_g.5454 TRINITY_DN14984_c0_g3_m.5454 type:complete len:581 (+) TRINITY_DN14984_c0_g3:1256-2998(+)	0	9.754	6	3	4	3	1	580	64.2	5.4	7.94	3
FALSE	High	Master Protein	cds.TRINITY_DN14076_c2_g1_m.4240	TRINITY_DN14076_c2_g1_g.4240 ORF TRINITY_DN14076_c2_g1_g.4240 TRINITY_DN14076_c2_g1_m.4240 type:complete len:516 (+) TRINITY_DN14076_c2_g1:528-2075(+)	0	9.729	6	3	14	3	1	515	56.3	7.83	32.72	3
FALSE	High	Master Protein	cds.TRINITY_DN10739_c0_g1_m.333	TRINITY_DN10739_c0_g1_g.333 ORF TRINITY_DN10739_c0_g1_g.333 TRINITY_DN10739_c0_g1_m.333 type:5prime_partial len:258 (+) TRINITY_DN10739_c0_g1:2-775(+)	0	9.57	14	3	22	3	1	257	27.3	7.2	29.04	3
FALSE	High	Master Protein	cds.TRINITY_DN20947_c1_g1_m.15992	TRINITY_DN20947_c1_g1_g.15992 ORF TRINITY_DN20947_c1_g1_g.15992 TRINITY_DN20947_c1_g1_m.15992 type:3prime_partial len:973 (+) TRINITY_DN20947_c1_g1:142-3057(+)	0	9.452	3	3	9	3	1	972	107.9	4.64	21.24	3
FALSE	High	Master Protein	cds.TRINITY_DN20249_c0_g2_m.14325	TRINITY_DN20249_c0_g2_g.14325 ORF TRINITY_DN20249_c0_g2_g.14325 TRINITY_DN20249_c0_g2_m.14325 type:complete len:227 (+) TRINITY_DN20249_c0_g2:111-791(+)	0	9.404	13	3	10	3	1	226	26.3	6.71	23.71	3
FALSE	High	Master Protein	cds.TRINITY_DN20584_c0_g1_m.15087	TRINITY_DN20584_c0_g1_g.15087 ORF TRINITY_DN20584_c0_g1_g.15087 TRINITY_DN20584_c0_g1_m.15087 type:complete len:546 (+) TRINITY_DN20584_c0_g1:99-1736(+)	0	9.329	6	3	4	3	1	545	59.4	5.44	9.26	3
FALSE	High	Master Protein	cds.TRINITY_DN20746_c0_g3_m.15471	TRINITY_DN20746_c0_g3_g.15471 ORF TRINITY_DN20746_c0_g3_g.15471 TRINITY_DN20746_c0_g3_m.15471 type:complete len:804 (+) TRINITY_DN20746_c0_g3:110-2521(+)	0	9.319	4	3	9	3	1	803	89.1	5.33	21.74	3
FALSE	High	Master Protein	cds.TRINITY_DN11330_c0_g1_m.786	TRINITY_DN11330_c0_g1_g.786 ORF TRINITY_DN11330_c0_g1_g.786 TRINITY_DN11330_c0_g1_m.786 type:5prime_partial len:211 (+) TRINITY_DN11330_c0_g1:3-635(+)	0	9.05	18	3	6	3	1	210	22.6	7.81	12.26	3
FALSE	High	Master Protein	cds.TRINITY_DN13987_c1_g2_m.4119	TRINITY_DN13987_c1_g2_g.4119 ORF TRINITY_DN13987_c1_g2_g.4119 TRINITY_DN13987_c1_g2_m.4119 type:complete len:290 (+) TRINITY_DN13987_c1_g2:145-1014(+)	0	8.927	10	3	12	3	1	289	33.6	7.65	20.82	3
FALSE	High	Master Protein	cds.TRINITY_DN17273_c1_g6_m.8821	TRINITY_DN17273_c1_g6_g.8821 ORF TRINITY_DN17273_c1_g6_g.8821 TRINITY_DN17273_c1_g6_m.8821 type:complete len:203 (+) TRINITY_DN17273_c1_g6:1706-2314(+)	0	8.589	14	3	9	3	1	202	22.9	8.22	18.69	3
FALSE	High	Master Protein	cds.TRINITY_DN11537_c0_g1_m.1010	TRINITY_DN11537_c0_g1_g.1010 ORF TRINITY_DN11537_c0_g1_g.1010 TRINITY_DN11537_c0_g1_m.1010 type:internal len:210 (+) TRINITY_DN11537_c0_g1:1-627(+)	0	8.489	11	3	7	3	1	209	24	10.51	16.84	3
FALSE	High	Master Protein	cds.TRINITY_DN13489_c0_g1_m.3457	TRINITY_DN13489_c0_g1_g.3457 ORF TRINITY_DN13489_c0_g1_g.3457 TRINITY_DN13489_c0_g1_m.3457 type:complete len:1329 (+) TRINITY_DN13489_c0_g1:338-4324(+)	0	8.327	2	3	6	3	1	1328	147.6	4.78	9.3	3
FALSE	High	Master Protein	cds.TRINITY_DN20390_c0_g1_m.14635	TRINITY_DN20390_c0_g1_g.14635 ORF TRINITY_DN20390_c0_g1_g.14635 TRINITY_DN20390_c0_g1_m.14635 type:complete len:4127 (+) TRINITY_DN20390_c0_g1:579-12959(+)	0	8.326	1	3	3	3	1	4126	476.8	6.35	5.12	3
FALSE	High	Master Protein	cds.TRINITY_DN17273_c1_g6_m.8820	TRINITY_DN17273_c1_g6_g.8820 ORF TRINITY_DN17273_c1_g6_g.8820 TRINITY_DN17273_c1_g6_m.8820 type:complete len:209 (+) TRINITY_DN17273_c1_g6:491-1117(+)	0	8.203	16	3	6	3	1	208	22.7	9.23	12.75	3
FALSE	High	Master Protein	cds.TRINITY_DN20340_c0_g1_m.14516	TRINITY_DN20340_c0_g1_g.14516 ORF TRINITY_DN20340_c0_g1_g.14516 TRINITY_DN20340_c0_g1_m.14516 type:complete len:902 (+) TRINITY_DN20340_c0_g1:247-2952(+)	0	8.198	4	3	7	3	1	901	103.4	5.26	15.48	3
FALSE	High	Master Protein	cds.TRINITY_DN13117_c0_g1_m.2925	TRINITY_DN13117_c0_g1_g.2925 ORF TRINITY_DN13117_c0_g1_g.2925 TRINITY_DN13117_c0_g1_m.2925 type:complete len:603 (+) TRINITY_DN13117_c0_g1:137-1945(+)	0	8.154	4	3	6	3	1	602	66.1	6.73	16.14	3
FALSE	High	Master Protein	cds.TRINITY_DN16404_c0_g1_m.7473	TRINITY_DN16404_c0_g1_g.7473 ORF TRINITY_DN16404_c0_g1_g.7473 TRINITY_DN16404_c0_g1_m.7473 type:complete len:408 (+) TRINITY_DN16404_c0_g1:39-1262(+)	0	8.058	8	3	4	3	1	407	45.9	6.95	9.23	3
FALSE	High	Master Protein	cds.TRINITY_DN16557_c0_g3_m.7697	TRINITY_DN16557_c0_g3_g.7697 ORF TRINITY_DN16557_c0_g3_g.7697 TRINITY_DN16557_c0_g3_m.7697 type:complete len:525 (+) TRINITY_DN16557_c0_g3:256-1830(+)	0	7.912	3	3	5	3	1	524	57.6	7.28	11.48	3
FALSE	High	Master Protein	cds.TRINITY_DN14887_c0_g1_m.5323	TRINITY_DN14887_c0_g1_g.5323 ORF TRINITY_DN14887_c0_g1_g.5323 TRINITY_DN14887_c0_g1_m.5323 type:complete len:399 (+) TRINITY_DN14887_c0_g1:151-1347(+)	0	7.77	8	3	10	3	1	398	45.2	9.55	20.06	3
FALSE	High	Master Protein	cds.TRINITY_DN14779_c0_g1_m.5149	TRINITY_DN14779_c0_g1_g.5149 ORF TRINITY_DN14779_c0_g1_g.5149 TRINITY_DN14779_c0_g1_m.5149 type:5prime_partial len:266 (+) TRINITY_DN14779_c0_g1:2-799(+)	0	7.563	12	3	12	3	1	265	28.6	5.43	15.25	3
FALSE	High	Master Protein	cds.TRINITY_DN20882_c0_g1_m.15806	TRINITY_DN20882_c0_g1_g.15806 ORF TRINITY_DN20882_c0_g1_g.15806 TRINITY_DN20882_c0_g1_m.15806 type:5prime_partial len:902 (+) TRINITY_DN20882_c0_g1:1-2706(+)	0	7.53	4	3	3	3	1	901	98.3	4.81	3.35	3
FALSE	High	Master Protein	cds.TRINITY_DN15642_c0_g1_m.6388	TRINITY_DN15642_c0_g1_g.6388 ORF TRINITY_DN15642_c0_g1_g.6388 TRINITY_DN15642_c0_g1_m.6388 type:complete len:280 (+) TRINITY_DN15642_c0_g1:48-887(+)	0	7.516	7	3	14	3	1	279	31.5	7.2	22.83	3
FALSE	High	Master Protein	cds.TRINITY_DN12269_c0_g1_m.1837	TRINITY_DN12269_c0_g1_g.1837 ORF TRINITY_DN12269_c0_g1_g.1837 TRINITY_DN12269_c0_g1_m.1837 type:complete len:442 (+) TRINITY_DN12269_c0_g1:92-1417(+)	0	7.513	7	3	7	3	1	441	45.4	8.82	15.01	3
FALSE	High	Master Protein	cds.TRINITY_DN14245_c0_g1_m.4450	TRINITY_DN14245_c0_g1_g.4450 ORF TRINITY_DN14245_c0_g1_g.4450 TRINITY_DN14245_c0_g1_m.4450 type:3prime_partial len:295 (+) TRINITY_DN14245_c0_g1:130-1011(+)	0	7.511	10	3	8	3	1	294	34	7.34	12.7	3
FALSE	High	Master Protein	cds.TRINITY_DN20460_c1_g1_m.14799	TRINITY_DN20460_c1_g1_g.14799 ORF TRINITY_DN20460_c1_g1_g.14799 TRINITY_DN20460_c1_g1_m.14799 type:complete len:147 (+) TRINITY_DN20460_c1_g1:116-556(+)	0	7.452	20	3	11	3	1	146	16.3	4.74	17.88	3
FALSE	High	Master Protein	cds.TRINITY_DN14748_c0_g6_m.5106	TRINITY_DN14748_c0_g6_g.5106 ORF TRINITY_DN14748_c0_g6_g.5106 TRINITY_DN14748_c0_g6_m.5106 type:complete len:109 (+) TRINITY_DN14748_c0_g6:54-380(+)	0	7.349	27	3	13	3	1	108	12.2	8.47	30.2	3
FALSE	High	Master Protein	cds.TRINITY_DN7694_c0_g1_m.17706	TRINITY_DN7694_c0_g1_g.17706 ORF TRINITY_DN7694_c0_g1_g.17706 TRINITY_DN7694_c0_g1_m.17706 type:5prime_partial len:137 (+) TRINITY_DN7694_c0_g1:2-412(+)	0	7.287	24	3	12	3	1	136	15.2	8.63	29.69	3
FALSE	High	Master Protein	cds.TRINITY_DN15890_c0_g1_m.6730	TRINITY_DN15890_c0_g1_g.6730 ORF TRINITY_DN15890_c0_g1_g.6730 TRINITY_DN15890_c0_g1_m.6730 type:3prime_partial len:713 (+) TRINITY_DN15890_c0_g1:91-2226(+)	0	7.109	5	3	7	3	1	712	78.8	6.18	14.03	3
FALSE	High	Master Protein	cds.TRINITY_DN8847_c0_g1_m.17955	TRINITY_DN8847_c0_g1_g.17955 ORF TRINITY_DN8847_c0_g1_g.17955 TRINITY_DN8847_c0_g1_m.17955 type:complete len:109 (+) TRINITY_DN8847_c0_g1:85-411(+)	0	7.106	28	3	5	3	1	108	11.5	7.34	8.95	3
FALSE	High	Master Protein	cds.TRINITY_DN15832_c0_g1_m.6643	TRINITY_DN15832_c0_g1_g.6643 ORF TRINITY_DN15832_c0_g1_g.6643 TRINITY_DN15832_c0_g1_m.6643 type:complete len:497 (+) TRINITY_DN15832_c0_g1:19-1509(+)	0	7.1	8	3	9	3	1	496	53.7	5.29	16.69	3
FALSE	High	Master Protein	cds.TRINITY_DN13169_c0_g1_m.2992	TRINITY_DN13169_c0_g1_g.2992 ORF TRINITY_DN13169_c0_g1_g.2992 TRINITY_DN13169_c0_g1_m.2992 type:complete len:362 (+) TRINITY_DN13169_c0_g1:37-1122(+)	0	6.946	8	3	12	3	1	361	38	7.91	20.04	3
FALSE	High	Master Protein	cds.TRINITY_DN14168_c0_g1_m.4348	TRINITY_DN14168_c0_g1_g.4348 ORF TRINITY_DN14168_c0_g1_g.4348 TRINITY_DN14168_c0_g1_m.4348 type:complete len:244 (+) TRINITY_DN14168_c0_g1:96-827(+)	0	6.869	11	3	5	3	1	243	26.6	4.83	4.29	3
FALSE	High	Master Protein	cds.TRINITY_DN13101_c0_g1_m.2895	TRINITY_DN13101_c0_g1_g.2895 ORF TRINITY_DN13101_c0_g1_g.2895 TRINITY_DN13101_c0_g1_m.2895 type:3prime_partial len:122 (+) TRINITY_DN13101_c0_g1:337-699(+)	0	6.812	17	3	7	3	1	121	13.9	9.58	10.7	3
FALSE	High	Master Protein	cds.TRINITY_DN9913_c0_g1_m.18243	TRINITY_DN9913_c0_g1_g.18243 ORF TRINITY_DN9913_c0_g1_g.18243 TRINITY_DN9913_c0_g1_m.18243 type:internal len:296 (+) TRINITY_DN9913_c0_g1:2-886(+)	0	6.665	14	3	8	3	1	295	31.6	10.24	17.88	3
FALSE	High	Master Protein	cds.TRINITY_DN14208_c0_g1_m.4410	TRINITY_DN14208_c0_g1_g.4410 ORF TRINITY_DN14208_c0_g1_g.4410 TRINITY_DN14208_c0_g1_m.4410 type:5prime_partial len:266 (+) TRINITY_DN14208_c0_g1:2-799(+)	0	6.415	9	3	25	3	1	265	29.4	4.72	41.12	3
FALSE	High	Master Protein	cds.TRINITY_DN17563_c0_g1_m.9338	TRINITY_DN17563_c0_g1_g.9338 ORF TRINITY_DN17563_c0_g1_g.9338 TRINITY_DN17563_c0_g1_m.9338 type:complete len:658 (+) TRINITY_DN17563_c0_g1:291-2264(+)	0	6.401	4	3	14	3	1	657	73.8	7.01	27.64	3
FALSE	High	Master Protein	cds.TRINITY_DN19385_c0_g1_m.12561	TRINITY_DN19385_c0_g1_g.12561 ORF TRINITY_DN19385_c0_g1_g.12561 TRINITY_DN19385_c0_g1_m.12561 type:complete len:329 (+) TRINITY_DN19385_c0_g1:226-1212(+)	0	6.389	9	3	3	3	1	328	35.9	6.24	2.2	3
FALSE	High	Master Protein	cds.TRINITY_DN20370_c1_g4_m.14590	TRINITY_DN20370_c1_g4_g.14590 ORF TRINITY_DN20370_c1_g4_g.14590 TRINITY_DN20370_c1_g4_m.14590 type:3prime_partial len:140 (+) TRINITY_DN20370_c1_g4:85-501(+)	0	6.313	19	3	4	3	1	139	16	5.2	8.28	3
FALSE	High	Master Protein	cds.TRINITY_DN14691_c0_g1_m.5031	TRINITY_DN14691_c0_g1_g.5031 ORF TRINITY_DN14691_c0_g1_g.5031 TRINITY_DN14691_c0_g1_m.5031 type:complete len:329 (+) TRINITY_DN14691_c0_g1:117-1103(+)	0	6.198	9	3	4	3	1	328	38.5	4.67	7.48	3
FALSE	High	Master Protein	cds.TRINITY_DN19958_c0_g1_m.13705	TRINITY_DN19958_c0_g1_g.13705 ORF TRINITY_DN19958_c0_g1_g.13705 TRINITY_DN19958_c0_g1_m.13705 type:complete len:193 (+) TRINITY_DN19958_c0_g1:3-581(+)	0	6.141	16	3	3	3	1	192	21.9	9.99	7.15	3
FALSE	High	Master Protein	cds.TRINITY_DN12458_c0_g1_m.2089	TRINITY_DN12458_c0_g1_g.2089 ORF TRINITY_DN12458_c0_g1_g.2089 TRINITY_DN12458_c0_g1_m.2089 type:3prime_partial len:243 (+) TRINITY_DN12458_c0_g1:248-973(+)	0	6.136	10	3	6	3	1	242	27.1	10.14	12.1	3
FALSE	High	Master Protein	cds.TRINITY_DN17779_c0_g2_m.9674	TRINITY_DN17779_c0_g2_g.9674 ORF TRINITY_DN17779_c0_g2_g.9674 TRINITY_DN17779_c0_g2_m.9674 type:complete len:178 (+) TRINITY_DN17779_c0_g2:86-619(+)	0	5.963	16	3	6	3	1	177	20.4	8.41	13.96	3
FALSE	High	Master Protein	cds.TRINITY_DN11872_c0_g1_m.1380	TRINITY_DN11872_c0_g1_g.1380 ORF TRINITY_DN11872_c0_g1_g.1380 TRINITY_DN11872_c0_g1_m.1380 type:complete len:216 (+) TRINITY_DN11872_c0_g1:590-1237(+)	0	5.957	14	3	5	3	1	215	24.3	5.53	12.34	3
FALSE	High	Master Protein	cds.TRINITY_DN18936_c0_g1_m.11691	TRINITY_DN18936_c0_g1_g.11691 ORF TRINITY_DN18936_c0_g1_g.11691 TRINITY_DN18936_c0_g1_m.11691 type:5prime_partial len:1224 (+) TRINITY_DN18936_c0_g1:1-3672(+)	0	5.608	2	3	5	3	1	1223	135.8	9.69	3.98	3
FALSE	High	Master Protein	cds.TRINITY_DN19983_c0_g1_m.13762	TRINITY_DN19983_c0_g1_g.13762 ORF TRINITY_DN19983_c0_g1_g.13762 TRINITY_DN19983_c0_g1_m.13762 type:5prime_partial len:423 (+) TRINITY_DN19983_c0_g1:1-1269(+)	0	5.53	7	3	7	3	1	422	47.6	5.73	16.64	3
FALSE	High	Master Protein	cds.TRINITY_DN16459_c0_g1_m.7557	TRINITY_DN16459_c0_g1_g.7557 ORF TRINITY_DN16459_c0_g1_g.7557 TRINITY_DN16459_c0_g1_m.7557 type:complete len:409 (+) TRINITY_DN16459_c0_g1:231-1457(+)	0	5.507	6	3	7	3	1	408	46.6	5.38	11.92	3
FALSE	High	Master Protein	cds.TRINITY_DN15272_c0_g4_m.5863	TRINITY_DN15272_c0_g4_g.5863 ORF TRINITY_DN15272_c0_g4_g.5863 TRINITY_DN15272_c0_g4_m.5863 type:complete len:156 (+) TRINITY_DN15272_c0_g4:430-897(+)	0	5.503	14	3	10	3	1	155	17.6	6.8	16.04	3
FALSE	High	Master Protein	cds.TRINITY_DN11255_c0_g1_m.725	TRINITY_DN11255_c0_g1_g.725 ORF TRINITY_DN11255_c0_g1_g.725 TRINITY_DN11255_c0_g1_m.725 type:3prime_partial len:404 (+) TRINITY_DN11255_c0_g1:69-1277(+)	0	5.299	7	3	7	3	1	403	45.9	11.44	13.22	3
FALSE	High	Master Protein	cds.TRINITY_DN15702_c0_g1_m.6463	TRINITY_DN15702_c0_g1_g.6463 ORF TRINITY_DN15702_c0_g1_g.6463 TRINITY_DN15702_c0_g1_m.6463 type:complete len:469 (+) TRINITY_DN15702_c0_g1:168-1574(+)	0	5.257	5	3	6	3	1	468	50.7	9.19	11.53	3
FALSE	High	Master Protein	cds.TRINITY_DN17632_c0_g1_m.9447	TRINITY_DN17632_c0_g1_g.9447 ORF TRINITY_DN17632_c0_g1_g.9447 TRINITY_DN17632_c0_g1_m.9447 type:complete len:221 (+) TRINITY_DN17632_c0_g1:23-685(+)	0	4.989	14	3	9	3	1	220	25.6	9.91	19.14	3
FALSE	High	Master Protein	cds.TRINITY_DN15050_c0_g1_m.5536	TRINITY_DN15050_c0_g1_g.5536 ORF TRINITY_DN15050_c0_g1_g.5536 TRINITY_DN15050_c0_g1_m.5536 type:complete len:727 (+) TRINITY_DN15050_c0_g1:193-2373(+)	0	4.96	4	3	5	3	1	726	83.7	6.93	6.08	3
FALSE	High	Master Protein	cds.TRINITY_DN11598_c0_g1_m.1060	TRINITY_DN11598_c0_g1_g.1060 ORF TRINITY_DN11598_c0_g1_g.1060 TRINITY_DN11598_c0_g1_m.1060 type:complete len:151 (+) TRINITY_DN11598_c0_g1:3-455(+)	0	4.88	15	3	12	3	1	150	17.2	10.7	8.84	3
FALSE	High	Master Protein	cds.TRINITY_DN16710_c0_g9_m.7929	TRINITY_DN16710_c0_g9_g.7929 ORF TRINITY_DN16710_c0_g9_g.7929 TRINITY_DN16710_c0_g9_m.7929 type:5prime_partial len:147 (+) TRINITY_DN16710_c0_g9:1-441(+)	0	68.862	45	7	102	4	1	146	16.9	7.25	302.96	7
FALSE	High	Master Protein	cds.TRINITY_DN16710_c0_g4_m.7925	TRINITY_DN16710_c0_g4_g.7925 ORF TRINITY_DN16710_c0_g4_g.7925 TRINITY_DN16710_c0_g4_m.7925 type:complete len:132 (+) TRINITY_DN16710_c0_g4:65-460(+)	0	42.87	44	6	65	4	1	131	15.1	6.98	176.66	6
FALSE	High	Master Protein	cds.TRINITY_DN18428_c0_g1_m.10766	TRINITY_DN18428_c0_g1_g.10766 ORF TRINITY_DN18428_c0_g1_g.10766 TRINITY_DN18428_c0_g1_m.10766 type:complete len:682 (+) TRINITY_DN18428_c0_g1:172-2217(+)	0	41.37	12	4	16	4	1	681	74.1	4.53	65.87	4
FALSE	High	Master Protein	cds.TRINITY_DN13988_c0_g1_m.4120	TRINITY_DN13988_c0_g1_g.4120 ORF TRINITY_DN13988_c0_g1_g.4120 TRINITY_DN13988_c0_g1_m.4120 type:3prime_partial len:126 (+) TRINITY_DN13988_c0_g1:246-620(+)	0	39.229	38	4	42	4	1	125	14.3	7.33	139.86	4
FALSE	High	Master Protein	cds.TRINITY_DN4827_c0_g1_m.17337	TRINITY_DN4827_c0_g1_g.17337 ORF TRINITY_DN4827_c0_g1_g.17337 TRINITY_DN4827_c0_g1_m.17337 type:5prime_partial len:260 (+) TRINITY_DN4827_c0_g1:3-782(+)	0	36.612	14	4	57	4	1	259	28.6	4.7	189.18	4
FALSE	High	Master Protein	cds.TRINITY_DN15378_c1_g1_m.6000	TRINITY_DN15378_c1_g1_g.6000 ORF TRINITY_DN15378_c1_g1_g.6000 TRINITY_DN15378_c1_g1_m.6000 type:complete len:451 (+) TRINITY_DN15378_c1_g1:211-1563(+)	0	32.694	12	5	18	4	1	450	50.7	7.65	49.1	5
FALSE	High	Master Protein	cds.TRINITY_DN18497_c0_g2_m.10860	TRINITY_DN18497_c0_g2_g.10860 ORF TRINITY_DN18497_c0_g2_g.10860 TRINITY_DN18497_c0_g2_m.10860 type:complete len:634 (+) TRINITY_DN18497_c0_g2:631-2532(+)	0	32.586	13	6	23	4	1	633	69.1	5.66	65.62	6
FALSE	High	Master Protein	cds.TRINITY_DN16198_c0_g2_m.7194	TRINITY_DN16198_c0_g2_g.7194 ORF TRINITY_DN16198_c0_g2_g.7194 TRINITY_DN16198_c0_g2_m.7194 type:5prime_partial len:289 (+) TRINITY_DN16198_c0_g2:1-867(+)	0	32.165	22	5	27	4	1	288	32.8	5.9	91	5
FALSE	High	Master Protein	cds.TRINITY_DN11173_c0_g1_m.652	TRINITY_DN11173_c0_g1_g.652 ORF TRINITY_DN11173_c0_g1_g.652 TRINITY_DN11173_c0_g1_m.652 type:complete len:189 (+) TRINITY_DN11173_c0_g1:145-711(+)	0	31.194	29	4	18	4	1	188	20.9	8.06	61.77	4
FALSE	High	Master Protein	cds.TRINITY_DN15766_c4_g2_m.6549	TRINITY_DN15766_c4_g2_g.6549 ORF TRINITY_DN15766_c4_g2_g.6549 TRINITY_DN15766_c4_g2_m.6549 type:complete len:132 (+) TRINITY_DN15766_c4_g2:90-485(+)	0	27.644	31	5	24	4	1	131	14.9	6.2	64.52	5
FALSE	High	Master Protein	cds.TRINITY_DN14975_c1_g4_m.5446	TRINITY_DN14975_c1_g4_g.5446 ORF TRINITY_DN14975_c1_g4_g.5446 TRINITY_DN14975_c1_g4_m.5446 type:complete len:417 (+) TRINITY_DN14975_c1_g4:440-1690(+)	0	26.381	13	4	6	4	1	416	46.4	5.95	22.05	4
FALSE	High	Master Protein	cds.TRINITY_DN16710_c0_g3_m.7924	TRINITY_DN16710_c0_g3_g.7924 ORF TRINITY_DN16710_c0_g3_g.7924 TRINITY_DN16710_c0_g3_m.7924 type:3prime_partial len:128 (+) TRINITY_DN16710_c0_g3:33-413(+)	0	25.764	39	4	42	4	1	127	14.2	6.95	123.84	4
FALSE	High	Master Protein	cds.TRINITY_DN11814_c0_g1_m.1314	TRINITY_DN11814_c0_g1_g.1314 ORF TRINITY_DN11814_c0_g1_g.1314 TRINITY_DN11814_c0_g1_m.1314 type:internal len:528 (+) TRINITY_DN11814_c0_g1:1-1581(+)	0	24.117	12	4	16	4	1	527	58.3	6.05	51.36	4
FALSE	High	Master Protein	cds.TRINITY_DN13594_c0_g1_m.3610	TRINITY_DN13594_c0_g1_g.3610 ORF TRINITY_DN13594_c0_g1_g.3610 TRINITY_DN13594_c0_g1_m.3610 type:internal len:255 (+) TRINITY_DN13594_c0_g1:2-763(+)	0	23.472	23	4	16	4	1	254	28.8	5.01	43.53	4
FALSE	High	Master Protein	cds.TRINITY_DN12444_c0_g3_m.2072	TRINITY_DN12444_c0_g3_g.2072 ORF TRINITY_DN12444_c0_g3_g.2072 TRINITY_DN12444_c0_g3_m.2072 type:complete len:292 (+) TRINITY_DN12444_c0_g3:116-991(+)	0	22.683	14	4	40	4	1	291	31.4	7.06	112.74	4
FALSE	High	Master Protein	cds.TRINITY_DN12925_c0_g1_m.2695	TRINITY_DN12925_c0_g1_g.2695 ORF TRINITY_DN12925_c0_g1_g.2695 TRINITY_DN12925_c0_g1_m.2695 type:3prime_partial len:196 (+) TRINITY_DN12925_c0_g1:1-585(+)	0	21.485	25	4	13	4	1	195	21.6	4.82	32.29	4
FALSE	High	Master Protein	cds.TRINITY_DN20049_c0_g3_m.13896	TRINITY_DN20049_c0_g3_g.13896 ORF TRINITY_DN20049_c0_g3_g.13896 TRINITY_DN20049_c0_g3_m.13896 type:complete len:299 (+) TRINITY_DN20049_c0_g3:56-952(+)	0	21.18	12	4	15	4	1	298	34	9.76	37.31	4
FALSE	High	Master Protein	cds.TRINITY_DN18335_c0_g1_m.10600	TRINITY_DN18335_c0_g1_g.10600 ORF TRINITY_DN18335_c0_g1_g.10600 TRINITY_DN18335_c0_g1_m.10600 type:5prime_partial len:747 (+) TRINITY_DN18335_c0_g1:3-2243(+)	0	20.917	7	4	13	4	1	746	81.8	4.73	40.66	4
FALSE	High	Master Protein	cds.TRINITY_DN13221_c2_g1_m.3066	TRINITY_DN13221_c2_g1_g.3066 ORF TRINITY_DN13221_c2_g1_g.3066 TRINITY_DN13221_c2_g1_m.3066 type:complete len:150 (+) TRINITY_DN13221_c2_g1:327-776(+)	0	20.742	37	4	11	4	1	149	16.8	4.22	30.19	4
FALSE	High	Master Protein	cds.TRINITY_DN11379_c0_g1_m.841	TRINITY_DN11379_c0_g1_g.841 ORF TRINITY_DN11379_c0_g1_g.841 TRINITY_DN11379_c0_g1_m.841 type:complete len:148 (+) TRINITY_DN11379_c0_g1:94-537(+)	0	20.355	36	4	15	4	1	147	16.6	4.59	47.01	4
FALSE	High	Master Protein	cds.TRINITY_DN17744_c0_g2_m.9623	TRINITY_DN17744_c0_g2_g.9623 ORF TRINITY_DN17744_c0_g2_g.9623 TRINITY_DN17744_c0_g2_m.9623 type:complete len:324 (+) TRINITY_DN17744_c0_g2:90-1061(+)	0	20.233	23	4	11	4	1	323	36	4.93	32.35	4
FALSE	High	Master Protein	cds.TRINITY_DN13126_c0_g1_m.2934	TRINITY_DN13126_c0_g1_g.2934 ORF TRINITY_DN13126_c0_g1_g.2934 TRINITY_DN13126_c0_g1_m.2934 type:5prime_partial len:279 (+) TRINITY_DN13126_c0_g1:3-839(+)	0	19.926	22	5	22	4	1	278	30.8	4.96	51.45	5
FALSE	High	Master Protein	cds.TRINITY_DN12169_c0_g1_m.1711	TRINITY_DN12169_c0_g1_g.1711 ORF TRINITY_DN12169_c0_g1_g.1711 TRINITY_DN12169_c0_g1_m.1711 type:internal len:253 (+) TRINITY_DN12169_c0_g1:3-758(+)	0	19.894	25	4	11	4	1	252	28.3	5.66	34.52	4
FALSE	High	Master Protein	cds.TRINITY_DN9614_c0_g1_m.18143	TRINITY_DN9614_c0_g1_g.18143 ORF TRINITY_DN9614_c0_g1_g.18143 TRINITY_DN9614_c0_g1_m.18143 type:5prime_partial len:147 (+) TRINITY_DN9614_c0_g1:1-441(+)	0	18.918	25	4	25	4	1	146	16.5	7.08	65	4
FALSE	High	Master Protein	cds.TRINITY_DN16268_c1_g1_m.7284	TRINITY_DN16268_c1_g1_g.7284 ORF TRINITY_DN16268_c1_g1_g.7284 TRINITY_DN16268_c1_g1_m.7284 type:complete len:231 (+) TRINITY_DN16268_c1_g1:310-1002(+)	0	18.772	21	4	9	4	1	230	24.5	5.95	29.92	4
FALSE	High	Master Protein	cds.TRINITY_DN17779_c0_g1_m.9673	TRINITY_DN17779_c0_g1_g.9673 ORF TRINITY_DN17779_c0_g1_g.9673 TRINITY_DN17779_c0_g1_m.9673 type:3prime_partial len:473 (+) TRINITY_DN17779_c0_g1:46-1461(+)	0	18.338	9	4	18	4	1	472	53.3	5.4	43.49	4
FALSE	High	Master Protein	cds.TRINITY_DN16000_c0_g1_m.6890	TRINITY_DN16000_c0_g1_g.6890 ORF TRINITY_DN16000_c0_g1_g.6890 TRINITY_DN16000_c0_g1_m.6890 type:5prime_partial len:170 (+) TRINITY_DN16000_c0_g1:2-511(+)	0	17.929	23	4	19	4	1	169	18.2	4.92	44.28	4
FALSE	High	Master Protein	cds.TRINITY_DN16431_c0_g1_m.7515	TRINITY_DN16431_c0_g1_g.7515 ORF TRINITY_DN16431_c0_g1_g.7515 TRINITY_DN16431_c0_g1_m.7515 type:complete len:479 (+) TRINITY_DN16431_c0_g1:80-1516(+)	0	17.807	10	4	32	4	1	478	50.9	4.27	100.37	4
FALSE	High	Master Protein	cds.TRINITY_DN18992_c0_g1_m.11793	TRINITY_DN18992_c0_g1_g.11793 ORF TRINITY_DN18992_c0_g1_g.11793 TRINITY_DN18992_c0_g1_m.11793 type:5prime_partial len:599 (+) TRINITY_DN18992_c0_g1:3-1799(+)	0	17.556	9	4	11	4	1	598	66.8	6.48	30.22	4
FALSE	High	Master Protein	cds.TRINITY_DN12792_c0_g1_m.2533	TRINITY_DN12792_c0_g1_g.2533 ORF TRINITY_DN12792_c0_g1_g.2533 TRINITY_DN12792_c0_g1_m.2533 type:complete len:213 (+) TRINITY_DN12792_c0_g1:192-830(+)	0	16.996	23	4	17	4	1	212	22.1	4.7	45.52	4
FALSE	High	Master Protein	cds.TRINITY_DN20631_c0_g1_m.15187	TRINITY_DN20631_c0_g1_g.15187 ORF TRINITY_DN20631_c0_g1_g.15187 TRINITY_DN20631_c0_g1_m.15187 type:internal len:706 (+) TRINITY_DN20631_c0_g1:1-2115(+)	0	16.778	5	4	11	4	1	705	74.4	3.61	35.64	4
FALSE	High	Master Protein	cds.TRINITY_DN10692_c0_g1_m.300	TRINITY_DN10692_c0_g1_g.300 ORF TRINITY_DN10692_c0_g1_g.300 TRINITY_DN10692_c0_g1_m.300 type:5prime_partial len:285 (+) TRINITY_DN10692_c0_g1:3-857(+)	0	15.773	18	5	22	4	1	284	31	5.3	51.91	5
FALSE	High	Master Protein	cds.TRINITY_DN11242_c0_g1_m.709	TRINITY_DN11242_c0_g1_g.709 ORF TRINITY_DN11242_c0_g1_g.709 TRINITY_DN11242_c0_g1_m.709 type:internal len:356 (+) TRINITY_DN11242_c0_g1:1-1065(+)	0	15.719	16	4	11	4	1	355	39.1	5.78	30.31	4
FALSE	High	Master Protein	cds.TRINITY_DN20055_c0_g1_m.13907	TRINITY_DN20055_c0_g1_g.13907 ORF TRINITY_DN20055_c0_g1_g.13907 TRINITY_DN20055_c0_g1_m.13907 type:complete len:1529 (+) TRINITY_DN20055_c0_g1:74-4660(+)	0	15.448	3	4	8	4	1	1528	169.1	5.52	17.12	4
FALSE	High	Master Protein	cds.TRINITY_DN18796_c0_g1_m.11427	TRINITY_DN18796_c0_g1_g.11427 ORF TRINITY_DN18796_c0_g1_g.11427 TRINITY_DN18796_c0_g1_m.11427 type:3prime_partial len:951 (+) TRINITY_DN18796_c0_g1:3-2852(+)	0	15.259	6	5	8	4	1	950	107.7	5.01	22.2	5
FALSE	High	Master Protein	cds.TRINITY_DN19930_c0_g3_m.13648	TRINITY_DN19930_c0_g3_g.13648 ORF TRINITY_DN19930_c0_g3_g.13648 TRINITY_DN19930_c0_g3_m.13648 type:complete len:333 (+) TRINITY_DN19930_c0_g3:65-1063(+)	0	15.225	13	4	24	4	1	332	35.4	8.09	67.86	4
FALSE	High	Master Protein	cds.TRINITY_DN14602_c0_g1_m.4912	TRINITY_DN14602_c0_g1_g.4912 ORF TRINITY_DN14602_c0_g1_g.4912 TRINITY_DN14602_c0_g1_m.4912 type:complete len:386 (+) TRINITY_DN14602_c0_g1:939-2096(+)	0	15.117	15	4	16	4	1	385	43.1	5.31	45.71	4
FALSE	High	Master Protein	cds.TRINITY_DN12100_c0_g1_m.1638	TRINITY_DN12100_c0_g1_g.1638 ORF TRINITY_DN12100_c0_g1_g.1638 TRINITY_DN12100_c0_g1_m.1638 type:complete len:291 (+) TRINITY_DN12100_c0_g1:115-987(+)	0	15.101	16	4	16	4	1	290	31.4	8.54	43.72	4
FALSE	High	Master Protein	cds.TRINITY_DN13980_c4_g2_m.4110	TRINITY_DN13980_c4_g2_g.4110 ORF TRINITY_DN13980_c4_g2_g.4110 TRINITY_DN13980_c4_g2_m.4110 type:5prime_partial len:215 (+) TRINITY_DN13980_c4_g2:3-647(+)	0	15.04	24	4	22	4	1	214	21.4	7.4	55.82	4
FALSE	High	Master Protein	cds.TRINITY_DN16050_c0_g1_m.6955	TRINITY_DN16050_c0_g1_g.6955 ORF TRINITY_DN16050_c0_g1_g.6955 TRINITY_DN16050_c0_g1_m.6955 type:complete len:291 (+) TRINITY_DN16050_c0_g1:420-1292(+)	0	15.012	15	4	14	4	1	290	32.9	5.19	30.1	4
FALSE	High	Master Protein	cds.TRINITY_DN6961_c0_g1_m.17606	TRINITY_DN6961_c0_g1_g.17606 ORF TRINITY_DN6961_c0_g1_g.17606 TRINITY_DN6961_c0_g1_m.17606 type:complete len:230 (+) TRINITY_DN6961_c0_g1:38-727(+)	0	14.478	14	4	12	4	1	229	26.1	4.89	30.65	4
FALSE	High	Master Protein	cds.TRINITY_DN16661_c0_g1_m.7852	TRINITY_DN16661_c0_g1_g.7852 ORF TRINITY_DN16661_c0_g1_g.7852 TRINITY_DN16661_c0_g1_m.7852 type:5prime_partial len:556 (+) TRINITY_DN16661_c0_g1:1-1668(+)	0	14.102	6	4	8	4	1	555	60.4	5.5	22.46	4
FALSE	High	Master Protein	cds.TRINITY_DN16856_c0_g1_m.8150	TRINITY_DN16856_c0_g1_g.8150 ORF TRINITY_DN16856_c0_g1_g.8150 TRINITY_DN16856_c0_g1_m.8150 type:complete len:299 (+) TRINITY_DN16856_c0_g1:41-937(+)	0	13.45	15	4	12	4	1	298	32.7	9.32	29.15	4
FALSE	High	Master Protein	cds.TRINITY_DN15348_c0_g1_m.5961	TRINITY_DN15348_c0_g1_g.5961 ORF TRINITY_DN15348_c0_g1_g.5961 TRINITY_DN15348_c0_g1_m.5961 type:complete len:197 (+) TRINITY_DN15348_c0_g1:224-814(+)	0	12.97	21	4	12	4	1	196	21.9	8.15	28.14	4
FALSE	High	Master Protein	cds.TRINITY_DN20480_c0_g1_m.14829	TRINITY_DN20480_c0_g1_g.14829 ORF TRINITY_DN20480_c0_g1_g.14829 TRINITY_DN20480_c0_g1_m.14829 type:5prime_partial len:748 (+) TRINITY_DN20480_c0_g1:1-2244(+)	0	12.808	6	4	12	4	1	747	85.7	4.87	28.83	4
FALSE	High	Master Protein	cds.TRINITY_DN18284_c1_g1_m.10504	TRINITY_DN18284_c1_g1_g.10504 ORF TRINITY_DN18284_c1_g1_g.10504 TRINITY_DN18284_c1_g1_m.10504 type:complete len:365 (+) TRINITY_DN18284_c1_g1:206-1300(+)	0	12.465	11	4	17	4	1	364	39.2	7.24	33.73	4
FALSE	High	Master Protein	cds.TRINITY_DN19249_c0_g1_m.12292	TRINITY_DN19249_c0_g1_g.12292 ORF TRINITY_DN19249_c0_g1_g.12292 TRINITY_DN19249_c0_g1_m.12292 type:complete len:829 (+) TRINITY_DN19249_c0_g1:160-2646(+)	0	12.415	5	4	10	4	1	828	92.7	5.39	22.39	4
FALSE	High	Master Protein	cds.TRINITY_DN20836_c0_g1_m.15711	TRINITY_DN20836_c0_g1_g.15711 ORF TRINITY_DN20836_c0_g1_g.15711 TRINITY_DN20836_c0_g1_m.15711 type:complete len:401 (+) TRINITY_DN20836_c0_g1:337-1539(+)	0	12.38	9	4	15	4	1	400	44.3	6.98	37.13	4
FALSE	High	Master Protein	cds.TRINITY_DN17087_c0_g1_m.8533	TRINITY_DN17087_c0_g1_g.8533 ORF TRINITY_DN17087_c0_g1_g.8533 TRINITY_DN17087_c0_g1_m.8533 type:complete len:666 (+) TRINITY_DN17087_c0_g1:240-2237(+)	0	12.101	6	4	12	4	1	665	73.9	7.11	27.91	4
FALSE	High	Master Protein	cds.TRINITY_DN18495_c0_g1_m.10854	TRINITY_DN18495_c0_g1_g.10854 ORF TRINITY_DN18495_c0_g1_g.10854 TRINITY_DN18495_c0_g1_m.10854 type:complete len:935 (+) TRINITY_DN18495_c0_g1:92-2896(+)	0	11.956	4	4	12	4	1	934	100.3	7.61	19.69	4
FALSE	High	Master Protein	cds.TRINITY_DN19976_c0_g1_m.13737	TRINITY_DN19976_c0_g1_g.13737 ORF TRINITY_DN19976_c0_g1_g.13737 TRINITY_DN19976_c0_g1_m.13737 type:complete len:742 (+) TRINITY_DN19976_c0_g1:497-2722(+)	0	11.946	8	4	6	4	1	741	78.6	4.31	17.87	4
FALSE	High	Master Protein	cds.TRINITY_DN16501_c0_g1_m.7612	TRINITY_DN16501_c0_g1_g.7612 ORF TRINITY_DN16501_c0_g1_g.7612 TRINITY_DN16501_c0_g1_m.7612 type:complete len:325 (+) TRINITY_DN16501_c0_g1:102-1076(+)	0	11.85	14	4	8	4	1	324	36.1	8.57	18.26	4
FALSE	High	Master Protein	cds.TRINITY_DN12629_c0_g1_m.2312	TRINITY_DN12629_c0_g1_g.2312 ORF TRINITY_DN12629_c0_g1_g.2312 TRINITY_DN12629_c0_g1_m.2312 type:complete len:294 (+) TRINITY_DN12629_c0_g1:447-1328(+)	0	11.82	14	4	16	4	1	293	33.2	4.92	33.83	4
FALSE	High	Master Protein	cds.TRINITY_DN12010_c0_g1_m.1535	TRINITY_DN12010_c0_g1_g.1535 ORF TRINITY_DN12010_c0_g1_g.1535 TRINITY_DN12010_c0_g1_m.1535 type:complete len:405 (+) TRINITY_DN12010_c0_g1:69-1283(+)	0	11.813	10	4	12	4	1	404	44.1	7.69	27.54	4
FALSE	High	Master Protein	cds.TRINITY_DN16294_c0_g1_m.7318	TRINITY_DN16294_c0_g1_g.7318 ORF TRINITY_DN16294_c0_g1_g.7318 TRINITY_DN16294_c0_g1_m.7318 type:complete len:520 (+) TRINITY_DN16294_c0_g1:402-1961(+)	0	11.697	8	4	5	4	1	519	57.9	5.11	11.84	4
FALSE	High	Master Protein	cds.TRINITY_DN16269_c0_g1_m.7286	TRINITY_DN16269_c0_g1_g.7286 ORF TRINITY_DN16269_c0_g1_g.7286 TRINITY_DN16269_c0_g1_m.7286 type:complete len:354 (+) TRINITY_DN16269_c0_g1:125-1186(+)	0	11.68	14	4	14	4	1	353	39.7	6.18	30.08	4
FALSE	High	Master Protein	cds.TRINITY_DN19264_c0_g1_m.12312	TRINITY_DN19264_c0_g1_g.12312 ORF TRINITY_DN19264_c0_g1_g.12312 TRINITY_DN19264_c0_g1_m.12312 type:complete len:552 (+) TRINITY_DN19264_c0_g1:280-1935(+)	0	11.223	8	4	13	4	1	551	62.4	6.86	23.96	4
FALSE	High	Master Protein	cds.TRINITY_DN20201_c0_g2_m.14219	TRINITY_DN20201_c0_g2_g.14219 ORF TRINITY_DN20201_c0_g2_g.14219 TRINITY_DN20201_c0_g2_m.14219 type:5prime_partial len:226 (+) TRINITY_DN20201_c0_g2:1-678(+)	0	10.964	23	4	15	4	1	225	24.7	5.66	34.41	4
FALSE	High	Master Protein	cds.TRINITY_DN12887_c0_g1_m.2638	TRINITY_DN12887_c0_g1_g.2638 ORF TRINITY_DN12887_c0_g1_g.2638 TRINITY_DN12887_c0_g1_m.2638 type:5prime_partial len:435 (+) TRINITY_DN12887_c0_g1:3-1307(+)	0	10.837	12	4	7	4	1	434	46.4	8.4	9.19	4
FALSE	High	Master Protein	cds.TRINITY_DN11073_c0_g1_m.579	TRINITY_DN11073_c0_g1_g.579 ORF TRINITY_DN11073_c0_g1_g.579 TRINITY_DN11073_c0_g1_m.579 type:5prime_partial len:251 (+) TRINITY_DN11073_c0_g1:1-753(+)	0	10.767	15	4	12	4	1	250	27.5	8.12	28.76	4
FALSE	High	Master Protein	cds.TRINITY_DN17876_c0_g4_m.9820	TRINITY_DN17876_c0_g4_g.9820 ORF TRINITY_DN17876_c0_g4_g.9820 TRINITY_DN17876_c0_g4_m.9820 type:complete len:844 (+) TRINITY_DN17876_c0_g4:405-2936(+)	0	10.738	5	4	7	4	1	843	96.9	6.7	14.91	4
FALSE	High	Master Protein	cds.TRINITY_DN17486_c1_g1_m.9201	TRINITY_DN17486_c1_g1_g.9201 ORF TRINITY_DN17486_c1_g1_g.9201 TRINITY_DN17486_c1_g1_m.9201 type:complete len:205 (+) TRINITY_DN17486_c1_g1:221-835(+)	0	10.714	18	4	5	4	1	204	23.5	5.21	7.07	4
FALSE	High	Master Protein	cds.TRINITY_DN10705_c0_g1_m.308	TRINITY_DN10705_c0_g1_g.308 ORF TRINITY_DN10705_c0_g1_g.308 TRINITY_DN10705_c0_g1_m.308 type:5prime_partial len:508 (+) TRINITY_DN10705_c0_g1:3-1526(+)	0	10.699	6	4	10	4	1	507	56.4	5.83	23.11	4
FALSE	High	Master Protein	cds.TRINITY_DN12320_c0_g1_m.1908	TRINITY_DN12320_c0_g1_g.1908 ORF TRINITY_DN12320_c0_g1_g.1908 TRINITY_DN12320_c0_g1_m.1908 type:5prime_partial len:406 (+) TRINITY_DN12320_c0_g1:1-1218(+)	0	10.204	10	4	13	4	1	405	46.2	7.74	21.8	4
FALSE	High	Master Protein	cds.TRINITY_DN17796_c0_g4_m.9700	TRINITY_DN17796_c0_g4_g.9700 ORF TRINITY_DN17796_c0_g4_g.9700 TRINITY_DN17796_c0_g4_m.9700 type:complete len:1169 (+) TRINITY_DN17796_c0_g4:729-4235(+)	0	9.875	3	4	8	4	1	1168	125.9	7.84	18.27	4
FALSE	High	Master Protein	cds.TRINITY_DN12620_c0_g1_m.2306	TRINITY_DN12620_c0_g1_g.2306 ORF TRINITY_DN12620_c0_g1_g.2306 TRINITY_DN12620_c0_g1_m.2306 type:complete len:164 (+) TRINITY_DN12620_c0_g1:383-874(+)	0	9.862	21	4	8	4	1	163	18.4	4.91	14.1	4
FALSE	High	Master Protein	cds.TRINITY_DN13628_c0_g2_m.3659	TRINITY_DN13628_c0_g2_g.3659 ORF TRINITY_DN13628_c0_g2_g.3659 TRINITY_DN13628_c0_g2_m.3659 type:5prime_partial len:227 (+) TRINITY_DN13628_c0_g2:3-683(+)	0	9.724	15	4	8	4	1	226	25.8	8.1	10.79	4
FALSE	High	Master Protein	cds.TRINITY_DN20321_c0_g2_m.14480	TRINITY_DN20321_c0_g2_g.14480 ORF TRINITY_DN20321_c0_g2_g.14480 TRINITY_DN20321_c0_g2_m.14480 type:complete len:1098 (+) TRINITY_DN20321_c0_g2:748-4041(+)	0	8.944	4	4	6	4	1	1097	120.1	7.34	14.75	4
FALSE	High	Master Protein	cds.TRINITY_DN14904_c0_g1_m.5349	TRINITY_DN14904_c0_g1_g.5349 ORF TRINITY_DN14904_c0_g1_g.5349 TRINITY_DN14904_c0_g1_m.5349 type:complete len:334 (+) TRINITY_DN14904_c0_g1:169-1170(+)	0	8.934	12	4	9	4	1	333	37.3	7.14	16.3	4
FALSE	High	Master Protein	cds.TRINITY_DN19158_c0_g1_m.12105	TRINITY_DN19158_c0_g1_g.12105 ORF TRINITY_DN19158_c0_g1_g.12105 TRINITY_DN19158_c0_g1_m.12105 type:complete len:1249 (+) TRINITY_DN19158_c0_g1:164-3910(+)	0	8.875	4	4	5	4	1	1248	140	6.52	12.09	4
FALSE	High	Master Protein	cds.TRINITY_DN11714_c0_g1_m.1188	TRINITY_DN11714_c0_g1_g.1188 ORF TRINITY_DN11714_c0_g1_g.1188 TRINITY_DN11714_c0_g1_m.1188 type:complete len:220 (+) TRINITY_DN11714_c0_g1:28-687(+)	0	8.434	21	4	12	4	1	219	25.4	10.99	27.27	4
FALSE	High	Master Protein	cds.TRINITY_DN20201_c0_g3_m.14220	TRINITY_DN20201_c0_g3_g.14220 ORF TRINITY_DN20201_c0_g3_g.14220 TRINITY_DN20201_c0_g3_m.14220 type:internal len:116 (+) TRINITY_DN20201_c0_g3:1-345(+)	0	6.245	31	4	6	4	1	115	12.9	5.58	13.23	4
FALSE	High	Master Protein	cds.TRINITY_DN16710_c0_g5_m.7926	TRINITY_DN16710_c0_g5_g.7926 ORF TRINITY_DN16710_c0_g5_g.7926 TRINITY_DN16710_c0_g5_m.7926 type:internal len:112 (+) TRINITY_DN16710_c0_g5:1-333(+)	0	68.763	68	7	105	5	1	111	12.9	5.92	315.33	7
FALSE	High	Master Protein	cds.TRINITY_DN18694_c0_g4_m.11233	TRINITY_DN18694_c0_g4_g.11233 ORF TRINITY_DN18694_c0_g4_g.11233 TRINITY_DN18694_c0_g4_m.11233 type:complete len:329 (+) TRINITY_DN18694_c0_g4:81-1067(+)	0	54.892	32	5	37	5	1	328	36.8	4.75	151.15	5
FALSE	High	Master Protein	cds.TRINITY_DN14964_c0_g1_m.5425	TRINITY_DN14964_c0_g1_g.5425 ORF TRINITY_DN14964_c0_g1_g.5425 TRINITY_DN14964_c0_g1_m.5425 type:complete len:407 (+) TRINITY_DN14964_c0_g1:107-1327(+)	0	43.064	17	5	24	5	1	406	46.9	4.61	90.07	5
FALSE	High	Master Protein	cds.TRINITY_DN13167_c0_g1_m.2990	TRINITY_DN13167_c0_g1_g.2990 ORF TRINITY_DN13167_c0_g1_g.2990 TRINITY_DN13167_c0_g1_m.2990 type:complete len:154 (+) TRINITY_DN13167_c0_g1:79-540(+)	0	40.32	45	5	37	5	1	153	15.5	6.51	125.22	5
FALSE	High	Master Protein	cds.TRINITY_DN19462_c0_g1_m.12697	TRINITY_DN19462_c0_g1_g.12697 ORF TRINITY_DN19462_c0_g1_g.12697 TRINITY_DN19462_c0_g1_m.12697 type:complete len:249 (+) TRINITY_DN19462_c0_g1:236-982(+)	0	39.532	29	5	26	5	1	248	28.2	4.88	86.61	5
FALSE	High	Master Protein	cds.TRINITY_DN13806_c0_g4_m.3887	TRINITY_DN13806_c0_g4_g.3887 ORF TRINITY_DN13806_c0_g4_g.3887 TRINITY_DN13806_c0_g4_m.3887 type:complete len:156 (+) TRINITY_DN13806_c0_g4:174-641(+)	0	35.837	29	5	26	5	1	155	17.7	4.15	87.87	5
FALSE	High	Master Protein	cds.TRINITY_DN18830_c0_g1_m.11490	TRINITY_DN18830_c0_g1_g.11490 ORF TRINITY_DN18830_c0_g1_g.11490 TRINITY_DN18830_c0_g1_m.11490 type:complete len:377 (+) TRINITY_DN18830_c0_g1:42-1172(+)	0	35.624	18	5	28	5	1	376	42.5	5.39	98.26	5
FALSE	High	Master Protein	cds.TRINITY_DN17298_c1_g3_m.8871	TRINITY_DN17298_c1_g3_g.8871 ORF TRINITY_DN17298_c1_g3_g.8871 TRINITY_DN17298_c1_g3_m.8871 type:5prime_partial len:233 (+) TRINITY_DN17298_c1_g3:1-699(+)	0	33.931	21	5	69	5	1	232	23.6	4.77	197.16	5
FALSE	High	Master Protein	cds.TRINITY_DN17674_c0_g1_m.9517	TRINITY_DN17674_c0_g1_g.9517 ORF TRINITY_DN17674_c0_g1_g.9517 TRINITY_DN17674_c0_g1_m.9517 type:5prime_partial len:359 (+) TRINITY_DN17674_c0_g1:1-1077(+)	0	32.555	23	6	44	5	1	358	40.2	4.51	105.3	6
FALSE	High	Master Protein	cds.TRINITY_DN15777_c0_g5_m.6571	TRINITY_DN15777_c0_g5_g.6571 ORF TRINITY_DN15777_c0_g5_g.6571 TRINITY_DN15777_c0_g5_m.6571 type:complete len:215 (+) TRINITY_DN15777_c0_g5:106-750(+)	0	30.412	20	5	44	5	1	214	25.3	9.73	125.28	5
FALSE	High	Master Protein	cds.TRINITY_DN5654_c0_g1_m.17448	TRINITY_DN5654_c0_g1_g.17448 ORF TRINITY_DN5654_c0_g1_g.17448 TRINITY_DN5654_c0_g1_m.17448 type:complete len:169 (+) TRINITY_DN5654_c0_g1:295-801(+)	0	29.454	40	5	30	5	1	168	18.8	7.97	84.27	5
FALSE	High	Master Protein	cds.TRINITY_DN18580_c0_g1_m.10995	TRINITY_DN18580_c0_g1_g.10995 ORF TRINITY_DN18580_c0_g1_g.10995 TRINITY_DN18580_c0_g1_m.10995 type:complete len:609 (+) TRINITY_DN18580_c0_g1:410-2236(+)	0	27.239	9	5	47	5	1	608	69.8	4.97	127.46	5
FALSE	High	Master Protein	cds.TRINITY_DN12232_c0_g1_m.1792	TRINITY_DN12232_c0_g1_g.1792 ORF TRINITY_DN12232_c0_g1_g.1792 TRINITY_DN12232_c0_g1_m.1792 type:5prime_partial len:424 (+) TRINITY_DN12232_c0_g1:3-1274(+)	0	25.535	10	5	22	5	1	423	48.7	6.18	51.09	5
FALSE	High	Master Protein	cds.TRINITY_DN19147_c0_g1_m.12073	TRINITY_DN19147_c0_g1_g.12073 ORF TRINITY_DN19147_c0_g1_g.12073 TRINITY_DN19147_c0_g1_m.12073 type:complete len:1175 (+) TRINITY_DN19147_c0_g1:140-3664(+)	0	24.529	6	5	9	5	1	1174	134.2	4.58	22.14	5
FALSE	High	Master Protein	cds.TRINITY_DN18789_c1_g1_m.11415	TRINITY_DN18789_c1_g1_g.11415 ORF TRINITY_DN18789_c1_g1_g.11415 TRINITY_DN18789_c1_g1_m.11415 type:complete len:912 (+) TRINITY_DN18789_c1_g1:393-3128(+)	0	24.201	5	5	23	5	1	911	102	8.1	53.45	5
FALSE	High	Master Protein	cds.TRINITY_DN12765_c0_g1_m.2495	TRINITY_DN12765_c0_g1_g.2495 ORF TRINITY_DN12765_c0_g1_g.2495 TRINITY_DN12765_c0_g1_m.2495 type:5prime_partial len:260 (+) TRINITY_DN12765_c0_g1:3-782(+)	0	24.039	28	5	21	5	1	259	28.8	4.88	60.08	5
FALSE	High	Master Protein	cds.TRINITY_DN19685_c0_g1_m.13142	TRINITY_DN19685_c0_g1_g.13142 ORF TRINITY_DN19685_c0_g1_g.13142 TRINITY_DN19685_c0_g1_m.13142 type:complete len:1631 (+) TRINITY_DN19685_c0_g1:224-5116(+)	0	23.331	4	5	8	5	1	1630	180.8	5.08	18.86	5
FALSE	High	Master Protein	cds.TRINITY_DN16881_c0_g3_m.8198	TRINITY_DN16881_c0_g3_g.8198 ORF TRINITY_DN16881_c0_g3_g.8198 TRINITY_DN16881_c0_g3_m.8198 type:5prime_partial len:491 (+) TRINITY_DN16881_c0_g3:3-1475(+)	0	22.518	14	6	41	5	1	490	53.8	6.47	103.12	6
FALSE	High	Master Protein	cds.TRINITY_DN19733_c1_g5_m.13257	TRINITY_DN19733_c1_g5_g.13257 ORF TRINITY_DN19733_c1_g5_g.13257 TRINITY_DN19733_c1_g5_m.13257 type:3prime_partial len:182 (+) TRINITY_DN19733_c1_g5:75-617(+)	0	22.31	33	5	23	5	1	181	20.7	4.82	56.04	5
FALSE	High	Master Protein	cds.TRINITY_DN15605_c3_g1_m.6335	TRINITY_DN15605_c3_g1_g.6335 ORF TRINITY_DN15605_c3_g1_g.6335 TRINITY_DN15605_c3_g1_m.6335 type:5prime_partial len:256 (+) TRINITY_DN15605_c3_g1:1-768(+)	0	22.19	42	5	33	5	1	255	28.7	7.55	78.36	5
FALSE	High	Master Protein	cds.TRINITY_DN18411_c0_g1_m.10736	TRINITY_DN18411_c0_g1_g.10736 ORF TRINITY_DN18411_c0_g1_g.10736 TRINITY_DN18411_c0_g1_m.10736 type:3prime_partial len:983 (+) TRINITY_DN18411_c0_g1:463-3408(+)	0	21.685	6	5	10	5	1	982	106.7	4.56	19.43	5
FALSE	High	Master Protein	cds.TRINITY_DN11155_c0_g1_m.640	TRINITY_DN11155_c0_g1_g.640 ORF TRINITY_DN11155_c0_g1_g.640 TRINITY_DN11155_c0_g1_m.640 type:complete len:138 (+) TRINITY_DN11155_c0_g1:47-460(+)	0	21.442	30	5	41	5	1	137	15.8	7.65	108.82	5
FALSE	High	Master Protein	cds.TRINITY_DN14264_c2_g1_m.4479	TRINITY_DN14264_c2_g1_g.4479 ORF TRINITY_DN14264_c2_g1_g.4479 TRINITY_DN14264_c2_g1_m.4479 type:complete len:462 (+) TRINITY_DN14264_c2_g1:169-1554(+)	0	20.693	14	5	22	5	1	461	51	8.76	54.16	5
FALSE	High	Master Protein	cds.TRINITY_DN16029_c2_g1_m.6931	TRINITY_DN16029_c2_g1_g.6931 ORF TRINITY_DN16029_c2_g1_g.6931 TRINITY_DN16029_c2_g1_m.6931 type:complete len:228 (+) TRINITY_DN16029_c2_g1:192-875(+)	0	20.451	28	5	25	5	1	227	25.5	6.38	64.3	5
FALSE	High	Master Protein	cds.TRINITY_DN12509_c0_g2_m.2151	TRINITY_DN12509_c0_g2_g.2151 ORF TRINITY_DN12509_c0_g2_g.2151 TRINITY_DN12509_c0_g2_m.2151 type:complete len:174 (+) TRINITY_DN12509_c0_g2:112-633(+)	0	20.031	47	5	17	5	1	173	19.8	6.55	38.45	5
FALSE	High	Master Protein	cds.TRINITY_DN15705_c0_g1_m.6465	TRINITY_DN15705_c0_g1_g.6465 ORF TRINITY_DN15705_c0_g1_g.6465 TRINITY_DN15705_c0_g1_m.6465 type:complete len:1197 (+) TRINITY_DN15705_c0_g1:485-4075(+)	0	19.614	5	5	12	5	1	1196	132.6	6.7	31.9	5
FALSE	High	Master Protein	cds.TRINITY_DN14933_c0_g1_m.5386	TRINITY_DN14933_c0_g1_g.5386 ORF TRINITY_DN14933_c0_g1_g.5386 TRINITY_DN14933_c0_g1_m.5386 type:5prime_partial len:401 (+) TRINITY_DN14933_c0_g1:1-1203(+)	0	19.372	15	5	7	5	1	400	43.8	5.19	17.37	5
FALSE	High	Master Protein	cds.TRINITY_DN17380_c1_g3_m.9025	TRINITY_DN17380_c1_g3_g.9025 ORF TRINITY_DN17380_c1_g3_g.9025 TRINITY_DN17380_c1_g3_m.9025 type:5prime_partial len:255 (+) TRINITY_DN17380_c1_g3:1-765(+)	0	19.238	20	5	15	5	1	254	29.3	11.09	34.59	5
FALSE	High	Master Protein	cds.TRINITY_DN13866_c0_g5_m.3965	TRINITY_DN13866_c0_g5_g.3965 ORF TRINITY_DN13866_c0_g5_g.3965 TRINITY_DN13866_c0_g5_m.3965 type:complete len:451 (+) TRINITY_DN13866_c0_g5:149-1501(+)	0	19.028	13	5	27	5	1	450	49.9	5.14	60.33	5
FALSE	High	Master Protein	cds.TRINITY_DN14899_c0_g1_m.5340	TRINITY_DN14899_c0_g1_g.5340 ORF TRINITY_DN14899_c0_g1_g.5340 TRINITY_DN14899_c0_g1_m.5340 type:complete len:311 (+) TRINITY_DN14899_c0_g1:187-1119(+)	0	18.412	17	5	15	5	1	310	34.2	8.87	33.49	5
FALSE	High	Master Protein	cds.TRINITY_DN18408_c0_g1_m.10729	TRINITY_DN18408_c0_g1_g.10729 ORF TRINITY_DN18408_c0_g1_g.10729 TRINITY_DN18408_c0_g1_m.10729 type:5prime_partial len:608 (+) TRINITY_DN18408_c0_g1:1-1824(+)	0	18.313	8	5	12	5	1	607	67.1	5.05	31.58	5
FALSE	High	Master Protein	cds.TRINITY_DN16641_c0_g2_m.7823	TRINITY_DN16641_c0_g2_g.7823 ORF TRINITY_DN16641_c0_g2_g.7823 TRINITY_DN16641_c0_g2_m.7823 type:complete len:396 (+) TRINITY_DN16641_c0_g2:348-1535(+)	0	18.31	13	5	18	5	1	395	45.9	8.69	23.96	5
FALSE	High	Master Protein	cds.TRINITY_DN12651_c0_g1_m.2337	TRINITY_DN12651_c0_g1_g.2337 ORF TRINITY_DN12651_c0_g1_g.2337 TRINITY_DN12651_c0_g1_m.2337 type:complete len:752 (+) TRINITY_DN12651_c0_g1:431-2686(+)	0	17.875	8	5	18	5	1	751	82.8	7.62	46.41	5
FALSE	High	Master Protein	cds.TRINITY_DN16908_c5_g1_m.8234	TRINITY_DN16908_c5_g1_g.8234 ORF TRINITY_DN16908_c5_g1_g.8234 TRINITY_DN16908_c5_g1_m.8234 type:complete len:1100 (+) TRINITY_DN16908_c5_g1:212-3511(+)	0	17.635	6	5	10	5	1	1099	121	6.3	17.98	5
FALSE	High	Master Protein	cds.TRINITY_DN12181_c0_g1_m.1730	TRINITY_DN12181_c0_g1_g.1730 ORF TRINITY_DN12181_c0_g1_g.1730 TRINITY_DN12181_c0_g1_m.1730 type:complete len:283 (+) TRINITY_DN12181_c0_g1:147-995(+)	0	16.927	20	5	14	5	1	282	30.6	7.4	17.29	5
FALSE	High	Master Protein	cds.TRINITY_DN18694_c0_g3_m.11232	TRINITY_DN18694_c0_g3_g.11232 ORF TRINITY_DN18694_c0_g3_g.11232 TRINITY_DN18694_c0_g3_m.11232 type:3prime_partial len:279 (+) TRINITY_DN18694_c0_g3:86-919(+)	0	16.56	18	5	10	5	1	278	31.8	5.11	19.58	5
FALSE	High	Master Protein	cds.TRINITY_DN19473_c0_g1_m.12725	TRINITY_DN19473_c0_g1_g.12725 ORF TRINITY_DN19473_c0_g1_g.12725 TRINITY_DN19473_c0_g1_m.12725 type:5prime_partial len:440 (+) TRINITY_DN19473_c0_g1:3-1322(+)	0	16.342	13	6	13	5	1	439	49.5	5.64	31.73	6
FALSE	High	Master Protein	cds.TRINITY_DN14400_c1_g1_m.4672	TRINITY_DN14400_c1_g1_g.4672 ORF TRINITY_DN14400_c1_g1_g.4672 TRINITY_DN14400_c1_g1_m.4672 type:complete len:327 (+) TRINITY_DN14400_c1_g1:107-1087(+)	0	15.609	20	5	5	5	1	326	34.2	8.59	13.5	5
FALSE	High	Master Protein	cds.TRINITY_DN15271_c0_g4_m.5860	TRINITY_DN15271_c0_g4_g.5860 ORF TRINITY_DN15271_c0_g4_g.5860 TRINITY_DN15271_c0_g4_m.5860 type:complete len:339 (+) TRINITY_DN15271_c0_g4:186-1202(+)	0	15.566	14	5	16	5	1	338	38.6	7.85	36.18	5
FALSE	High	Master Protein	cds.TRINITY_DN18008_c0_g2_m.10046	TRINITY_DN18008_c0_g2_g.10046 ORF TRINITY_DN18008_c0_g2_g.10046 TRINITY_DN18008_c0_g2_m.10046 type:complete len:334 (+) TRINITY_DN18008_c0_g2:122-1123(+)	0	15.226	15	5	14	5	1	333	36.6	6.74	39.02	5
FALSE	High	Master Protein	cds.TRINITY_DN12275_c0_g1_m.1846	TRINITY_DN12275_c0_g1_g.1846 ORF TRINITY_DN12275_c0_g1_g.1846 TRINITY_DN12275_c0_g1_m.1846 type:complete len:153 (+) TRINITY_DN12275_c0_g1:55-513(+)	0	14.778	24	5	17	5	1	152	16.7	5.39	40.71	5
FALSE	High	Master Protein	cds.TRINITY_DN20035_c0_g1_m.13860	TRINITY_DN20035_c0_g1_g.13860 ORF TRINITY_DN20035_c0_g1_g.13860 TRINITY_DN20035_c0_g1_m.13860 type:5prime_partial len:760 (+) TRINITY_DN20035_c0_g1:1-2280(+)	0	14.736	9	5	8	5	1	759	87.1	5.07	22.13	5
FALSE	High	Master Protein	cds.TRINITY_DN20072_c0_g1_m.13953	TRINITY_DN20072_c0_g1_g.13953 ORF TRINITY_DN20072_c0_g1_g.13953 TRINITY_DN20072_c0_g1_m.13953 type:complete len:842 (+) TRINITY_DN20072_c0_g1:410-2935(+)	0	13.861	7	5	8	5	1	841	92.5	5.54	20.74	5
FALSE	High	Master Protein	cds.TRINITY_DN19356_c2_g1_m.12507	TRINITY_DN19356_c2_g1_g.12507 ORF TRINITY_DN19356_c2_g1_g.12507 TRINITY_DN19356_c2_g1_m.12507 type:complete len:444 (+) TRINITY_DN19356_c2_g1:174-1505(+)	0	13.768	12	5	12	5	1	443	50	5.82	31.97	5
FALSE	High	Master Protein	cds.TRINITY_DN20172_c0_g1_m.14165	TRINITY_DN20172_c0_g1_g.14165 ORF TRINITY_DN20172_c0_g1_g.14165 TRINITY_DN20172_c0_g1_m.14165 type:3prime_partial len:440 (+) TRINITY_DN20172_c0_g1:239-1555(+)	0	13.184	12	5	12	5	1	439	47.9	6.55	29.39	5
FALSE	High	Master Protein	cds.TRINITY_DN15227_c0_g2_m.5787	TRINITY_DN15227_c0_g2_g.5787 ORF TRINITY_DN15227_c0_g2_g.5787 TRINITY_DN15227_c0_g2_m.5787 type:complete len:389 (+) TRINITY_DN15227_c0_g2:661-1827(+)	0	12.359	14	5	8	5	1	388	44.1	8.05	13.68	5
FALSE	High	Master Protein	cds.TRINITY_DN13127_c0_g1_m.2935	TRINITY_DN13127_c0_g1_g.2935 ORF TRINITY_DN13127_c0_g1_g.2935 TRINITY_DN13127_c0_g1_m.2935 type:complete len:255 (+) TRINITY_DN13127_c0_g1:102-866(+)	0	11.859	22	5	11	5	1	254	27.4	8.57	25.05	5
FALSE	High	Master Protein	cds.TRINITY_DN13529_c0_g1_m.3521	TRINITY_DN13529_c0_g1_g.3521 ORF TRINITY_DN13529_c0_g1_g.3521 TRINITY_DN13529_c0_g1_m.3521 type:complete len:311 (+) TRINITY_DN13529_c0_g1:241-1173(+)	0	11.378	14	5	23	5	1	310	34.8	5.88	46.03	5
FALSE	High	Master Protein	cds.TRINITY_DN16069_c0_g1_m.6980	TRINITY_DN16069_c0_g1_g.6980 ORF TRINITY_DN16069_c0_g1_g.6980 TRINITY_DN16069_c0_g1_m.6980 type:3prime_partial len:1942 (+) TRINITY_DN16069_c0_g1:488-6310(+)	0	10.872	3	5	12	5	1	1941	219.9	6.27	23.92	5
FALSE	High	Master Protein	cds.TRINITY_DN15057_c2_g1_m.5542	TRINITY_DN15057_c2_g1_g.5542 ORF TRINITY_DN15057_c2_g1_g.5542 TRINITY_DN15057_c2_g1_m.5542 type:complete len:302 (+) TRINITY_DN15057_c2_g1:109-1014(+)	0	10.557	16	5	10	5	1	301	33.3	9.77	21.84	5
FALSE	High	Master Protein	cds.TRINITY_DN20025_c0_g1_m.13828	TRINITY_DN20025_c0_g1_g.13828 ORF TRINITY_DN20025_c0_g1_g.13828 TRINITY_DN20025_c0_g1_m.13828 type:complete len:695 (+) TRINITY_DN20025_c0_g1:365-2449(+)	0	9.495	8	5	11	5	1	694	78.1	8.16	12.12	5
FALSE	High	Master Protein	cds.TRINITY_DN11621_c0_g1_m.1081	TRINITY_DN11621_c0_g1_g.1081 ORF TRINITY_DN11621_c0_g1_g.1081 TRINITY_DN11621_c0_g1_m.1081 type:complete len:195 (+) TRINITY_DN11621_c0_g1:37-621(+)	0	8.963	18	5	18	5	1	194	22.6	10.61	24.47	5
FALSE	High	Master Protein	cds.TRINITY_DN12380_c0_g1_m.1985	TRINITY_DN12380_c0_g1_g.1985 ORF TRINITY_DN12380_c0_g1_g.1985 TRINITY_DN12380_c0_g1_m.1985 type:5prime_partial len:236 (+) TRINITY_DN12380_c0_g1:2-709(+)	0	8.951	20	5	11	5	1	235	26.5	4.55	16.3	5
FALSE	High	Master Protein	cds.TRINITY_DN17639_c0_g2_m.9460	TRINITY_DN17639_c0_g2_g.9460 ORF TRINITY_DN17639_c0_g2_g.9460 TRINITY_DN17639_c0_g2_m.9460 type:complete len:312 (+) TRINITY_DN17639_c0_g2:639-1574(+)	0	7.942	14	5	9	5	1	311	34.5	5.88	13.19	5
FALSE	High	Master Protein	cds.TRINITY_DN13426_c0_g1_m.3363	TRINITY_DN13426_c0_g1_g.3363 ORF TRINITY_DN13426_c0_g1_g.3363 TRINITY_DN13426_c0_g1_m.3363 type:5prime_partial len:235 (+) TRINITY_DN13426_c0_g1:2-706(+)	0	46.844	35	6	38	6	1	234	24.4	4.77	115.76	6
FALSE	High	Master Protein	cds.TRINITY_DN20328_c0_g1_m.14492	TRINITY_DN20328_c0_g1_g.14492 ORF TRINITY_DN20328_c0_g1_g.14492 TRINITY_DN20328_c0_g1_m.14492 type:complete len:621 (+) TRINITY_DN20328_c0_g1:83-1945(+)	0	42.258	11	6	39	6	1	620	70.3	5.83	110.35	6
FALSE	High	Master Protein	cds.TRINITY_DN13113_c0_g2_m.2916	TRINITY_DN13113_c0_g2_g.2916 ORF TRINITY_DN13113_c0_g2_g.2916 TRINITY_DN13113_c0_g2_m.2916 type:complete len:508 (+) TRINITY_DN13113_c0_g2:214-1737(+)	0	38.424	16	6	26	6	1	507	54.4	5.35	83.47	6
FALSE	High	Master Protein	cds.TRINITY_DN17722_c0_g1_m.9599	TRINITY_DN17722_c0_g1_g.9599 ORF TRINITY_DN17722_c0_g1_g.9599 TRINITY_DN17722_c0_g1_m.9599 type:complete len:310 (+) TRINITY_DN17722_c0_g1:192-1121(+)	0	36.985	26	6	19	6	1	309	32.8	4.54	56.59	6
FALSE	High	Master Protein	cds.TRINITY_DN12917_c0_g1_m.2687	TRINITY_DN12917_c0_g1_g.2687 ORF TRINITY_DN12917_c0_g1_g.2687 TRINITY_DN12917_c0_g1_m.2687 type:5prime_partial len:154 (+) TRINITY_DN12917_c0_g1:1-462(+)	0	36.542	66	6	85	6	1	153	16.9	5.49	246.03	6
FALSE	High	Master Protein	cds.TRINITY_DN17674_c0_g2_m.9518	TRINITY_DN17674_c0_g2_g.9518 ORF TRINITY_DN17674_c0_g2_g.9518 TRINITY_DN17674_c0_g2_m.9518 type:complete len:353 (+) TRINITY_DN17674_c0_g2:56-1114(+)	0	34.595	27	7	23	6	1	352	39.6	4.55	62.52	7
FALSE	High	Master Protein	cds.TRINITY_DN17744_c0_g3_m.9624	TRINITY_DN17744_c0_g3_g.9624 ORF TRINITY_DN17744_c0_g3_g.9624 TRINITY_DN17744_c0_g3_m.9624 type:5prime_partial len:186 (+) TRINITY_DN17744_c0_g3:3-560(+)	0	33.562	43	7	36	6	1	185	21.1	5.31	95.59	7
FALSE	High	Master Protein	cds.TRINITY_DN15688_c1_g2_m.6445	TRINITY_DN15688_c1_g2_g.6445 ORF TRINITY_DN15688_c1_g2_g.6445 TRINITY_DN15688_c1_g2_m.6445 type:complete len:684 (+) TRINITY_DN15688_c1_g2:46-2097(+)	0	32.217	14	11	51	6	1	683	79.3	6.62	104.33	11
FALSE	High	Master Protein	cds.TRINITY_DN10989_c0_g1_m.530	TRINITY_DN10989_c0_g1_g.530 ORF TRINITY_DN10989_c0_g1_g.530 TRINITY_DN10989_c0_g1_m.530 type:internal len:201 (+) TRINITY_DN10989_c0_g1:2-601(+)	0	29.156	33	6	36	6	1	200	22.2	6.24	84.59	6
FALSE	High	Master Protein	cds.TRINITY_DN18674_c0_g1_m.11195	TRINITY_DN18674_c0_g1_g.11195 ORF TRINITY_DN18674_c0_g1_g.11195 TRINITY_DN18674_c0_g1_m.11195 type:complete len:597 (+) TRINITY_DN18674_c0_g1:367-2157(+)	0	28.974	15	6	19	6	1	596	68.5	5.52	68.8	6
FALSE	High	Master Protein	cds.TRINITY_DN17075_c1_g3_m.8517	TRINITY_DN17075_c1_g3_g.8517 ORF TRINITY_DN17075_c1_g3_g.8517 TRINITY_DN17075_c1_g3_m.8517 type:complete len:464 (+) TRINITY_DN17075_c1_g3:74-1465(+)	0	28.245	13	6	58	6	1	463	50.4	9.07	147.64	6
FALSE	High	Master Protein	cds.TRINITY_DN18068_c0_g1_m.10142	TRINITY_DN18068_c0_g1_g.10142 ORF TRINITY_DN18068_c0_g1_g.10142 TRINITY_DN18068_c0_g1_m.10142 type:5prime_partial len:511 (+) TRINITY_DN18068_c0_g1:3-1535(+)	0	27.822	14	6	43	6	1	510	55.1	6.95	61.42	6
FALSE	High	Master Protein	cds.TRINITY_DN12662_c0_g1_m.2351	TRINITY_DN12662_c0_g1_g.2351 ORF TRINITY_DN12662_c0_g1_g.2351 TRINITY_DN12662_c0_g1_m.2351 type:5prime_partial len:498 (+) TRINITY_DN12662_c0_g1:1-1494(+)	0	25.659	15	6	35	6	1	497	54.3	5.12	107.65	6
FALSE	High	Master Protein	cds.TRINITY_DN17966_c0_g2_m.9966	TRINITY_DN17966_c0_g2_g.9966 ORF TRINITY_DN17966_c0_g2_g.9966 TRINITY_DN17966_c0_g2_m.9966 type:complete len:967 (+) TRINITY_DN17966_c0_g2:1-2901(+)	0	25.246	7	6	25	6	1	966	108.8	5.21	73.9	6
FALSE	High	Master Protein	cds.TRINITY_DN17857_c4_g1_m.9790	TRINITY_DN17857_c4_g1_g.9790 ORF TRINITY_DN17857_c4_g1_g.9790 TRINITY_DN17857_c4_g1_m.9790 type:5prime_partial len:289 (+) TRINITY_DN17857_c4_g1:2-868(+)	0	25.089	21	6	40	6	1	288	32.7	7.2	107.21	6
FALSE	High	Master Protein	cds.TRINITY_DN18810_c0_g1_m.11449	TRINITY_DN18810_c0_g1_g.11449 ORF TRINITY_DN18810_c0_g1_g.11449 TRINITY_DN18810_c0_g1_m.11449 type:complete len:602 (+) TRINITY_DN18810_c0_g1:493-2298(+)	0	24.972	11	6	11	6	1	601	68.5	5.38	32.98	6
FALSE	High	Master Protein	cds.TRINITY_DN15991_c0_g2_m.6880	TRINITY_DN15991_c0_g2_g.6880 ORF TRINITY_DN15991_c0_g2_g.6880 TRINITY_DN15991_c0_g2_m.6880 type:complete len:519 (+) TRINITY_DN15991_c0_g2:280-1836(+)	0	24.681	14	6	22	6	1	518	56.2	7.44	53.2	6
FALSE	High	Master Protein	cds.TRINITY_DN20201_c0_g1_m.14217	TRINITY_DN20201_c0_g1_g.14217 ORF TRINITY_DN20201_c0_g1_g.14217 TRINITY_DN20201_c0_g1_m.14217 type:3prime_partial len:297 (+) TRINITY_DN20201_c0_g1:84-971(+)	0	23.904	31	8	19	6	1	296	31.6	7.3	47.63	8
FALSE	High	Master Protein	cds.TRINITY_DN16724_c0_g1_m.7945	TRINITY_DN16724_c0_g1_g.7945 ORF TRINITY_DN16724_c0_g1_g.7945 TRINITY_DN16724_c0_g1_m.7945 type:complete len:491 (+) TRINITY_DN16724_c0_g1:143-1615(+)	0	21.845	14	6	20	6	1	490	55.3	6.13	56.01	6
FALSE	High	Master Protein	cds.TRINITY_DN16886_c0_g2_m.8209	TRINITY_DN16886_c0_g2_g.8209 ORF TRINITY_DN16886_c0_g2_g.8209 TRINITY_DN16886_c0_g2_m.8209 type:complete len:210 (+) TRINITY_DN16886_c0_g2:298-927(+)	0	19.611	30	6	18	6	1	209	23.3	4.92	44.3	6
FALSE	High	Master Protein	cds.TRINITY_DN16884_c0_g1_m.8201	TRINITY_DN16884_c0_g1_g.8201 ORF TRINITY_DN16884_c0_g1_g.8201 TRINITY_DN16884_c0_g1_m.8201 type:complete len:632 (+) TRINITY_DN16884_c0_g1:1023-2918(+)	0	17.109	12	6	12	6	1	631	67.8	5.31	29.54	6
FALSE	High	Master Protein	cds.TRINITY_DN14211_c0_g1_m.4413	TRINITY_DN14211_c0_g1_g.4413 ORF TRINITY_DN14211_c0_g1_g.4413 TRINITY_DN14211_c0_g1_m.4413 type:complete len:318 (+) TRINITY_DN14211_c0_g1:111-1064(+)	0	16.42	18	6	17	6	1	317	35.5	7.53	25.78	6
FALSE	High	Master Protein	cds.TRINITY_DN15474_c0_g8_m.6147	TRINITY_DN15474_c0_g8_g.6147 ORF TRINITY_DN15474_c0_g8_g.6147 TRINITY_DN15474_c0_g8_m.6147 type:complete len:435 (+) TRINITY_DN15474_c0_g8:415-1719(+)	0	15.173	12	6	15	6	1	434	48	7.9	31.94	6
FALSE	High	Master Protein	cds.TRINITY_DN20272_c0_g1_m.14375	TRINITY_DN20272_c0_g1_g.14375 ORF TRINITY_DN20272_c0_g1_g.14375 TRINITY_DN20272_c0_g1_m.14375 type:5prime_partial len:1907 (+) TRINITY_DN20272_c0_g1:3-5723(+)	0	15.01	3	6	16	6	1	1906	206.4	4.63	28.78	6
FALSE	High	Master Protein	cds.TRINITY_DN18450_c0_g1_m.10792	TRINITY_DN18450_c0_g1_g.10792 ORF TRINITY_DN18450_c0_g1_g.10792 TRINITY_DN18450_c0_g1_m.10792 type:5prime_partial len:935 (+) TRINITY_DN18450_c0_g1:2-2806(+)	0	14.269	7	6	10	6	1	934	106.9	6.4	11.85	6
FALSE	High	Master Protein	cds.TRINITY_DN17647_c0_g1_m.9473	TRINITY_DN17647_c0_g1_g.9473 ORF TRINITY_DN17647_c0_g1_g.9473 TRINITY_DN17647_c0_g1_m.9473 type:5prime_partial len:540 (+) TRINITY_DN17647_c0_g1:1-1620(+)	0	13.096	11	6	17	6	1	539	60.4	8.91	21.37	6
FALSE	High	Master Protein	cds.TRINITY_DN15549_c3_g3_m.6253	TRINITY_DN15549_c3_g3_g.6253 ORF TRINITY_DN15549_c3_g3_g.6253 TRINITY_DN15549_c3_g3_m.6253 type:complete len:536 (+) TRINITY_DN15549_c3_g3:212-1819(+)	0	12.615	12	6	15	6	1	535	58.5	8.32	25.63	6
FALSE	High	Master Protein	cds.TRINITY_DN21255_c3_g1_m.16914	TRINITY_DN21255_c3_g1_g.16914 ORF TRINITY_DN21255_c3_g1_g.16914 TRINITY_DN21255_c3_g1_m.16914 type:complete len:7170 (+) TRINITY_DN21255_c3_g1:1-21510(+)	0	9.296	1	6	8	6	1	7169	826.6	5.43	8.53	6
FALSE	High	Master Protein	cds.TRINITY_DN14642_c0_g5_m.4966	TRINITY_DN14642_c0_g5_g.4966 ORF TRINITY_DN14642_c0_g5_g.4966 TRINITY_DN14642_c0_g5_m.4966 type:3prime_partial len:165 (+) TRINITY_DN14642_c0_g5:74-565(+)	0	62.981	49	7	63	7	1	164	18.8	4.86	219.19	7
FALSE	High	Master Protein	cds.TRINITY_DN19631_c0_g1_m.13055	TRINITY_DN19631_c0_g1_g.13055 ORF TRINITY_DN19631_c0_g1_g.13055 TRINITY_DN19631_c0_g1_m.13055 type:internal len:389 (+) TRINITY_DN19631_c0_g1:1-1164(+)	0	55.12	24	7	40	7	1	388	42.1	7.81	130	7
FALSE	High	Master Protein	cds.TRINITY_DN19980_c0_g1_m.13752	TRINITY_DN19980_c0_g1_g.13752 ORF TRINITY_DN19980_c0_g1_g.13752 TRINITY_DN19980_c0_g1_m.13752 type:3prime_partial len:371 (+) TRINITY_DN19980_c0_g1:40-1149(+)	0	39.562	24	7	31	7	1	370	39.8	8.21	89.99	7
FALSE	High	Master Protein	cds.TRINITY_DN13098_c0_g4_m.2887	TRINITY_DN13098_c0_g4_g.2887 ORF TRINITY_DN13098_c0_g4_g.2887 TRINITY_DN13098_c0_g4_m.2887 type:complete len:605 (+) TRINITY_DN13098_c0_g4:305-2119(+)	0	39.474	12	7	31	7	1	604	66.6	7.72	97.58	7
FALSE	High	Master Protein	cds.TRINITY_DN12930_c0_g1_m.2699	TRINITY_DN12930_c0_g1_g.2699 ORF TRINITY_DN12930_c0_g1_g.2699 TRINITY_DN12930_c0_g1_m.2699 type:5prime_partial len:371 (+) TRINITY_DN12930_c0_g1:2-1114(+)	0	38.364	21	7	52	7	1	370	40.1	7.14	163.11	7
FALSE	High	Master Protein	cds.TRINITY_DN11775_c1_g1_m.1271	TRINITY_DN11775_c1_g1_g.1271 ORF TRINITY_DN11775_c1_g1_g.1271 TRINITY_DN11775_c1_g1_m.1271 type:internal len:318 (+) TRINITY_DN11775_c1_g1:3-953(+)	0	37.968	23	7	21	7	1	317	35.1	5.53	42.78	7
FALSE	High	Master Protein	cds.TRINITY_DN18004_c0_g2_m.10037	TRINITY_DN18004_c0_g2_g.10037 ORF TRINITY_DN18004_c0_g2_g.10037 TRINITY_DN18004_c0_g2_m.10037 type:3prime_partial len:476 (+) TRINITY_DN18004_c0_g2:135-1559(+)	0	34.36	16	7	23	7	1	475	51	6.48	79.13	7
FALSE	High	Master Protein	cds.TRINITY_DN19986_c0_g1_m.13768	TRINITY_DN19986_c0_g1_g.13768 ORF TRINITY_DN19986_c0_g1_g.13768 TRINITY_DN19986_c0_g1_m.13768 type:5prime_partial len:416 (+) TRINITY_DN19986_c0_g1:1-1248(+)	0	29.703	23	7	19	7	1	415	45.9	6.57	57.76	7
FALSE	High	Master Protein	cds.TRINITY_DN17235_c1_g2_m.8761	TRINITY_DN17235_c1_g2_g.8761 ORF TRINITY_DN17235_c1_g2_g.8761 TRINITY_DN17235_c1_g2_m.8761 type:complete len:448 (+) TRINITY_DN17235_c1_g2:96-1439(+)	0	28.948	22	8	32	7	1	447	50.1	4.86	87.9	8
FALSE	High	Master Protein	cds.TRINITY_DN15420_c0_g1_m.6072	TRINITY_DN15420_c0_g1_g.6072 ORF TRINITY_DN15420_c0_g1_g.6072 TRINITY_DN15420_c0_g1_m.6072 type:complete len:602 (+) TRINITY_DN15420_c0_g1:114-1919(+)	0	28.826	15	7	29	7	1	601	64.7	7.83	83.51	7
FALSE	High	Master Protein	cds.TRINITY_DN16000_c3_g1_m.6893	TRINITY_DN16000_c3_g1_g.6893 ORF TRINITY_DN16000_c3_g1_g.6893 TRINITY_DN16000_c3_g1_m.6893 type:complete len:658 (+) TRINITY_DN16000_c3_g1:166-2139(+)	0	27.518	13	8	26	7	1	657	72.8	5.41	52.34	8
FALSE	High	Master Protein	cds.TRINITY_DN14791_c0_g3_m.5175	TRINITY_DN14791_c0_g3_g.5175 ORF TRINITY_DN14791_c0_g3_g.5175 TRINITY_DN14791_c0_g3_m.5175 type:complete len:434 (+) TRINITY_DN14791_c0_g3:120-1421(+)	0	26.521	17	7	22	7	1	433	46.8	6.55	39.47	7
FALSE	High	Master Protein	cds.TRINITY_DN19701_c0_g2_m.13181	TRINITY_DN19701_c0_g2_g.13181 ORF TRINITY_DN19701_c0_g2_g.13181 TRINITY_DN19701_c0_g2_m.13181 type:5prime_partial len:252 (+) TRINITY_DN19701_c0_g2:1-756(+)	0	25.5	27	7	43	7	1	251	28.8	8.7	92.73	7
FALSE	High	Master Protein	cds.TRINITY_DN12937_c0_g1_m.2705	TRINITY_DN12937_c0_g1_g.2705 ORF TRINITY_DN12937_c0_g1_g.2705 TRINITY_DN12937_c0_g1_m.2705 type:complete len:659 (+) TRINITY_DN12937_c0_g1:118-2094(+)	0	22.733	16	7	13	7	1	658	72	7.06	32.81	7
FALSE	High	Master Protein	cds.TRINITY_DN15311_c0_g2_m.5916	TRINITY_DN15311_c0_g2_g.5916 ORF TRINITY_DN15311_c0_g2_g.5916 TRINITY_DN15311_c0_g2_m.5916 type:complete len:325 (+) TRINITY_DN15311_c0_g2:91-1065(+)	0	21.883	19	7	30	7	1	324	36	5.07	53.84	7
FALSE	High	Master Protein	cds.TRINITY_DN12303_c0_g1_m.1882	TRINITY_DN12303_c0_g1_g.1882 ORF TRINITY_DN12303_c0_g1_g.1882 TRINITY_DN12303_c0_g1_m.1882 type:complete len:242 (+) TRINITY_DN12303_c0_g1:29-754(+)	0	16.878	27	7	17	7	1	241	26.9	9.33	40.17	7
FALSE	High	Master Protein	cds.TRINITY_DN19826_c0_g1_m.13447	TRINITY_DN19826_c0_g1_g.13447 ORF TRINITY_DN19826_c0_g1_g.13447 TRINITY_DN19826_c0_g1_m.13447 type:complete len:801 (+) TRINITY_DN19826_c0_g1:60-2462(+)	0	14.216	8	7	16	7	1	800	93.2	9.01	18.59	7
FALSE	High	Master Protein	cds.TRINITY_DN15360_c0_g1_m.5981	TRINITY_DN15360_c0_g1_g.5981 ORF TRINITY_DN15360_c0_g1_g.5981 TRINITY_DN15360_c0_g1_m.5981 type:internal len:399 (+) TRINITY_DN15360_c0_g1:1-1194(+)	0	76.034	37	15	108	8	1	398	46.5	8.51	284.84	15
FALSE	High	Master Protein	cds.TRINITY_DN14642_c0_g4_m.4965	TRINITY_DN14642_c0_g4_g.4965 ORF TRINITY_DN14642_c0_g4_g.4965 TRINITY_DN14642_c0_g4_m.4965 type:complete len:326 (+) TRINITY_DN14642_c0_g4:66-1043(+)	0	66.589	42	8	54	8	1	325	36.2	4.89	237.99	8
FALSE	High	Master Protein	cds.TRINITY_DN16319_c1_g1_m.7350	TRINITY_DN16319_c1_g1_g.7350 ORF TRINITY_DN16319_c1_g1_g.7350 TRINITY_DN16319_c1_g1_m.7350 type:complete len:326 (+) TRINITY_DN16319_c1_g1:77-1054(+)	0	62.814	30	9	74	8	1	325	36.9	4.89	217.89	9
FALSE	High	Master Protein	cds.TRINITY_DN15255_c0_g1_m.5833	TRINITY_DN15255_c0_g1_g.5833 ORF TRINITY_DN15255_c0_g1_g.5833 TRINITY_DN15255_c0_g1_m.5833 type:complete len:365 (+) TRINITY_DN15255_c0_g1:149-1243(+)	0	53.261	23	8	51	8	1	364	39.6	8.12	175.66	8
FALSE	High	Master Protein	cds.TRINITY_DN13649_c0_g1_m.3695	TRINITY_DN13649_c0_g1_g.3695 ORF TRINITY_DN13649_c0_g1_g.3695 TRINITY_DN13649_c0_g1_m.3695 type:internal len:543 (+) TRINITY_DN13649_c0_g1:1-1626(+)	0	49.301	21	8	51	8	1	542	60.5	5.38	149.24	8
FALSE	High	Master Protein	cds.TRINITY_DN14144_c0_g1_m.4320	TRINITY_DN14144_c0_g1_g.4320 ORF TRINITY_DN14144_c0_g1_g.4320 TRINITY_DN14144_c0_g1_m.4320 type:complete len:248 (+) TRINITY_DN14144_c0_g1:106-849(+)	0	48.67	38	8	47	8	1	247	26.4	6.34	134.62	8
FALSE	High	Master Protein	cds.TRINITY_DN16886_c0_g1_m.8208	TRINITY_DN16886_c0_g1_g.8208 ORF TRINITY_DN16886_c0_g1_g.8208 TRINITY_DN16886_c0_g1_m.8208 type:5prime_partial len:649 (+) TRINITY_DN16886_c0_g1:3-1949(+)	0	48.473	13	8	42	8	1	648	72.6	4.92	138.9	8
FALSE	High	Master Protein	cds.TRINITY_DN20123_c0_g2_m.14081	TRINITY_DN20123_c0_g2_g.14081 ORF TRINITY_DN20123_c0_g2_g.14081 TRINITY_DN20123_c0_g2_m.14081 type:complete len:323 (+) TRINITY_DN20123_c0_g2:131-1099(+)	0	45.008	24	8	17	8	1	322	36.8	8.19	54.33	8
FALSE	High	Master Protein	cds.TRINITY_DN17773_c0_g1_m.9666	TRINITY_DN17773_c0_g1_g.9666 ORF TRINITY_DN17773_c0_g1_g.9666 TRINITY_DN17773_c0_g1_m.9666 type:5prime_partial len:205 (+) TRINITY_DN17773_c0_g1:1-615(+)	0	43.392	38	8	125	8	1	204	23.4	6.81	358.67	8
FALSE	High	Master Protein	cds.TRINITY_DN11775_c1_g2_m.1272	TRINITY_DN11775_c1_g2_g.1272 ORF TRINITY_DN11775_c1_g2_g.1272 TRINITY_DN11775_c1_g2_m.1272 type:complete len:301 (+) TRINITY_DN11775_c1_g2:82-984(+)	0	36.438	34	8	39	8	1	300	33.5	4.64	107.04	8
FALSE	High	Master Protein	cds.TRINITY_DN15534_c0_g2_m.6227	TRINITY_DN15534_c0_g2_g.6227 ORF TRINITY_DN15534_c0_g2_g.6227 TRINITY_DN15534_c0_g2_m.6227 type:3prime_partial len:490 (+) TRINITY_DN15534_c0_g2:362-1828(+)	0	35.851	21	8	24	8	1	489	55.1	6.04	62.12	8
FALSE	High	Master Protein	cds.TRINITY_DN18694_c0_g5_m.11234	TRINITY_DN18694_c0_g5_g.11234 ORF TRINITY_DN18694_c0_g5_g.11234 TRINITY_DN18694_c0_g5_m.11234 type:internal len:267 (+) TRINITY_DN18694_c0_g5:1-798(+)	0	33.319	31	8	47	8	1	266	30.2	7.33	95.51	8
FALSE	High	Master Protein	cds.TRINITY_DN16486_c0_g1_m.7594	TRINITY_DN16486_c0_g1_g.7594 ORF TRINITY_DN16486_c0_g1_g.7594 TRINITY_DN16486_c0_g1_m.7594 type:complete len:512 (+) TRINITY_DN16486_c0_g1:715-2250(+)	0	32.82	21	10	37	8	1	511	56.4	7.5	94.15	10
FALSE	High	Master Protein	cds.TRINITY_DN19383_c1_g2_m.12557	TRINITY_DN19383_c1_g2_g.12557 ORF TRINITY_DN19383_c1_g2_g.12557 TRINITY_DN19383_c1_g2_m.12557 type:complete len:913 (+) TRINITY_DN19383_c1_g2:57-2795(+)	0	32.79	11	8	23	8	1	912	100.1	6.57	65.67	8
FALSE	High	Master Protein	cds.TRINITY_DN14613_c0_g1_m.4924	TRINITY_DN14613_c0_g1_g.4924 ORF TRINITY_DN14613_c0_g1_g.4924 TRINITY_DN14613_c0_g1_m.4924 type:3prime_partial len:507 (+) TRINITY_DN14613_c0_g1:40-1557(+)	0	31.814	15	8	76	8	1	506	58.3	7.47	174.39	8
FALSE	High	Master Protein	cds.TRINITY_DN14049_c0_g1_m.4205	TRINITY_DN14049_c0_g1_g.4205 ORF TRINITY_DN14049_c0_g1_g.4205 TRINITY_DN14049_c0_g1_m.4205 type:5prime_partial len:576 (+) TRINITY_DN14049_c0_g1:1-1728(+)	0	28.827	15	8	29	8	1	575	64.7	6.4	63.19	8
FALSE	High	Master Protein	cds.TRINITY_DN15756_c0_g4_m.6532	TRINITY_DN15756_c0_g4_g.6532 ORF TRINITY_DN15756_c0_g4_g.6532 TRINITY_DN15756_c0_g4_m.6532 type:complete len:616 (+) TRINITY_DN15756_c0_g4:165-2012(+)	0	28.443	13	8	36	8	1	615	68.2	5.52	72.51	8
FALSE	High	Master Protein	cds.TRINITY_DN11658_c0_g1_m.1123	TRINITY_DN11658_c0_g1_g.1123 ORF TRINITY_DN11658_c0_g1_g.1123 TRINITY_DN11658_c0_g1_m.1123 type:complete len:132 (+) TRINITY_DN11658_c0_g1:31-426(+)	0	27.338	35	8	40	8	1	131	15	7.2	95.37	8
FALSE	High	Master Protein	cds.TRINITY_DN18300_c0_g3_m.10536	TRINITY_DN18300_c0_g3_g.10536 ORF TRINITY_DN18300_c0_g3_g.10536 TRINITY_DN18300_c0_g3_m.10536 type:complete len:672 (+) TRINITY_DN18300_c0_g3:372-2387(+)	0	27.033	14	8	20	8	1	671	75.4	7.84	42.05	8
FALSE	High	Master Protein	cds.TRINITY_DN18529_c2_g1_m.10911	TRINITY_DN18529_c2_g1_g.10911 ORF TRINITY_DN18529_c2_g1_g.10911 TRINITY_DN18529_c2_g1_m.10911 type:complete len:573 (+) TRINITY_DN18529_c2_g1:742-2460(+)	0	26.817	12	8	30	8	1	572	67.5	6.04	63.98	8
FALSE	High	Master Protein	cds.TRINITY_DN14643_c0_g2_m.4968	TRINITY_DN14643_c0_g2_g.4968 ORF TRINITY_DN14643_c0_g2_g.4968 TRINITY_DN14643_c0_g2_m.4968 type:complete len:512 (+) TRINITY_DN14643_c0_g2:130-1665(+)	0	23.91	17	8	22	8	1	511	58.1	6.64	42.54	8
FALSE	High	Master Protein	cds.TRINITY_DN16378_c0_g2_m.7436	TRINITY_DN16378_c0_g2_g.7436 ORF TRINITY_DN16378_c0_g2_g.7436 TRINITY_DN16378_c0_g2_m.7436 type:complete len:415 (+) TRINITY_DN16378_c0_g2:329-1573(+)	0	20.02	15	8	43	8	1	414	44.5	5.68	72.72	8
FALSE	High	Master Protein	cds.TRINITY_DN13696_c0_g1_m.3751	TRINITY_DN13696_c0_g1_g.3751 ORF TRINITY_DN13696_c0_g1_g.3751 TRINITY_DN13696_c0_g1_m.3751 type:3prime_partial len:429 (+) TRINITY_DN13696_c0_g1:109-1392(+)	0	19.855	21	8	23	8	1	428	47	7.42	41.95	8
FALSE	High	Master Protein	cds.TRINITY_DN16786_c0_g1_m.8036	TRINITY_DN16786_c0_g1_g.8036 ORF TRINITY_DN16786_c0_g1_g.8036 TRINITY_DN16786_c0_g1_m.8036 type:complete len:316 (+) TRINITY_DN16786_c0_g1:69-1016(+)	0	68.315	37	9	47	9	1	315	34.8	4.68	136.17	9
FALSE	High	Master Protein	cds.TRINITY_DN15950_c0_g1_m.6826	TRINITY_DN15950_c0_g1_g.6826 ORF TRINITY_DN15950_c0_g1_g.6826 TRINITY_DN15950_c0_g1_m.6826 type:complete len:564 (+) TRINITY_DN15950_c0_g1:309-2000(+)	0	56.444	18	9	46	9	1	563	62.6	7.93	130.41	9
FALSE	High	Master Protein	cds.TRINITY_DN14615_c3_g1_m.4931	TRINITY_DN14615_c3_g1_g.4931 ORF TRINITY_DN14615_c3_g1_g.4931 TRINITY_DN14615_c3_g1_m.4931 type:complete len:221 (+) TRINITY_DN14615_c3_g1:98-760(+)	0	44.094	40	9	61	9	1	220	24.7	7.11	168.35	9
FALSE	High	Master Protein	cds.TRINITY_DN20353_c0_g1_m.14546	TRINITY_DN20353_c0_g1_g.14546 ORF TRINITY_DN20353_c0_g1_g.14546 TRINITY_DN20353_c0_g1_m.14546 type:internal len:878 (+) TRINITY_DN20353_c0_g1:3-2633(+)	0	42.085	12	9	41	9	1	877	99.2	5.99	111.22	9
FALSE	High	Master Protein	cds.TRINITY_DN14375_c0_g1_m.4634	TRINITY_DN14375_c0_g1_g.4634 ORF TRINITY_DN14375_c0_g1_g.4634 TRINITY_DN14375_c0_g1_m.4634 type:5prime_partial len:636 (+) TRINITY_DN14375_c0_g1:3-1910(+)	0	36.847	17	9	26	9	1	635	71.9	6.86	69.75	9
FALSE	High	Master Protein	cds.TRINITY_DN20286_c0_g1_m.14415	TRINITY_DN20286_c0_g1_g.14415 ORF TRINITY_DN20286_c0_g1_g.14415 TRINITY_DN20286_c0_g1_m.14415 type:5prime_partial len:959 (+) TRINITY_DN20286_c0_g1:3-2879(+)	0	36.059	9	9	95	9	1	958	101	3.78	239.66	9
FALSE	High	Master Protein	cds.TRINITY_DN16762_c0_g1_m.8000	TRINITY_DN16762_c0_g1_g.8000 ORF TRINITY_DN16762_c0_g1_g.8000 TRINITY_DN16762_c0_g1_m.8000 type:complete len:411 (+) TRINITY_DN16762_c0_g1:207-1439(+)	0	34.177	24	10	35	9	1	410	46	7.21	73.37	10
FALSE	High	Master Protein	cds.TRINITY_DN16032_c1_g1_m.6934	TRINITY_DN16032_c1_g1_g.6934 ORF TRINITY_DN16032_c1_g1_g.6934 TRINITY_DN16032_c1_g1_m.6934 type:complete len:337 (+) TRINITY_DN16032_c1_g1:117-1127(+)	0	33.578	29	9	39	9	1	336	35.4	8.85	109.27	9
FALSE	High	Master Protein	cds.TRINITY_DN13656_c1_g1_m.3702	TRINITY_DN13656_c1_g1_g.3702 ORF TRINITY_DN13656_c1_g1_g.3702 TRINITY_DN13656_c1_g1_m.3702 type:complete len:553 (+) TRINITY_DN13656_c1_g1:102-1760(+)	0	29.683	16	9	48	9	1	552	59.7	9.1	114.86	9
FALSE	High	Master Protein	cds.TRINITY_DN17299_c0_g1_m.8872	TRINITY_DN17299_c0_g1_g.8872 ORF TRINITY_DN17299_c0_g1_g.8872 TRINITY_DN17299_c0_g1_m.8872 type:complete len:899 (+) TRINITY_DN17299_c0_g1:261-2957(+)	0	28.619	11	9	23	9	1	898	98.8	7.27	56.75	9
FALSE	High	Master Protein	cds.TRINITY_DN11418_c0_g1_m.880	TRINITY_DN11418_c0_g1_g.880 ORF TRINITY_DN11418_c0_g1_g.880 TRINITY_DN11418_c0_g1_m.880 type:complete len:442 (+) TRINITY_DN11418_c0_g1:204-1529(+)	0	59.475	27	10	76	10	1	441	48.9	7.47	234.92	10
FALSE	High	Master Protein	cds.TRINITY_DN19733_c1_g3_m.13254	TRINITY_DN19733_c1_g3_g.13254 ORF TRINITY_DN19733_c1_g3_g.13254 TRINITY_DN19733_c1_g3_m.13254 type:complete len:328 (+) TRINITY_DN19733_c1_g3:72-1055(+)	0	52.956	34	11	81	10	1	327	36.8	5.3	220.46	11
FALSE	High	Master Protein	cds.TRINITY_DN18737_c0_g5_m.11328	TRINITY_DN18737_c0_g5_g.11328 ORF TRINITY_DN18737_c0_g5_g.11328 TRINITY_DN18737_c0_g5_m.11328 type:5prime_partial len:866 (+) TRINITY_DN18737_c0_g5:1-2598(+)	0	51.198	13	10	35	10	1	865	97	6.89	99.17	10
FALSE	High	Master Protein	cds.TRINITY_DN17001_c0_g2_m.8404	TRINITY_DN17001_c0_g2_g.8404 ORF TRINITY_DN17001_c0_g2_g.8404 TRINITY_DN17001_c0_g2_m.8404 type:complete len:686 (+) TRINITY_DN17001_c0_g2:64-2121(+)	0	50.012	22	15	71	10	1	685	79.6	7.3	168.9	15
FALSE	High	Master Protein	cds.TRINITY_DN16815_c0_g1_m.8086	TRINITY_DN16815_c0_g1_g.8086 ORF TRINITY_DN16815_c0_g1_g.8086 TRINITY_DN16815_c0_g1_m.8086 type:complete len:788 (+) TRINITY_DN16815_c0_g1:164-2527(+)	0	43.655	16	10	28	10	1	787	85.7	8.38	63.12	10
FALSE	High	Master Protein	cds.TRINITY_DN16262_c0_g1_m.7277	TRINITY_DN16262_c0_g1_g.7277 ORF TRINITY_DN16262_c0_g1_g.7277 TRINITY_DN16262_c0_g1_m.7277 type:internal len:711 (+) TRINITY_DN16262_c0_g1:3-2132(+)	0	42.2	15	10	54	10	1	710	83.1	6.37	139.29	10
FALSE	High	Master Protein	cds.TRINITY_DN18006_c0_g2_m.10041	TRINITY_DN18006_c0_g2_g.10041 ORF TRINITY_DN18006_c0_g2_g.10041 TRINITY_DN18006_c0_g2_m.10041 type:complete len:506 (+) TRINITY_DN18006_c0_g2:147-1664(+)	0	38.186	22	10	63	10	1	505	57	8.4	160.48	10
FALSE	High	Master Protein	cds.TRINITY_DN16427_c0_g1_m.7512	TRINITY_DN16427_c0_g1_g.7512 ORF TRINITY_DN16427_c0_g1_g.7512 TRINITY_DN16427_c0_g1_m.7512 type:5prime_partial len:702 (+) TRINITY_DN16427_c0_g1:1-2106(+)	0	31.328	14	10	27	10	1	701	80.8	6.81	60.29	10
FALSE	High	Master Protein	cds.TRINITY_DN19422_c0_g1_m.12618	TRINITY_DN19422_c0_g1_g.12618 ORF TRINITY_DN19422_c0_g1_g.12618 TRINITY_DN19422_c0_g1_m.12618 type:complete len:534 (+) TRINITY_DN19422_c0_g1:181-1782(+)	0	29.561	23	10	31	10	1	533	61.2	6.57	66.76	10
FALSE	High	Master Protein	cds.TRINITY_DN20571_c0_g2_m.15053	TRINITY_DN20571_c0_g2_g.15053 ORF TRINITY_DN20571_c0_g2_g.15053 TRINITY_DN20571_c0_g2_m.15053 type:internal len:578 (+) TRINITY_DN20571_c0_g2:1-1731(+)	0	81.149	26	14	92	11	1	577	67.1	8.31	224.64	14
FALSE	High	Master Protein	cds.TRINITY_DN16308_c0_g1_m.7336	TRINITY_DN16308_c0_g1_g.7336 ORF TRINITY_DN16308_c0_g1_g.7336 TRINITY_DN16308_c0_g1_m.7336 type:complete len:722 (+) TRINITY_DN16308_c0_g1:139-2304(+)	0	55.458	18	11	36	11	1	721	82.3	5.14	84	11
FALSE	High	Master Protein	cds.TRINITY_DN20021_c0_g1_m.13820	TRINITY_DN20021_c0_g1_g.13820 ORF TRINITY_DN20021_c0_g1_g.13820 TRINITY_DN20021_c0_g1_m.13820 type:complete len:1884 (+) TRINITY_DN20021_c0_g1:32-5683(+)	0	77.85	9	12	38	12	1	1883	210	6.34	103.27	12
FALSE	High	Master Protein	cds.TRINITY_DN16346_c0_g1_m.7391	TRINITY_DN16346_c0_g1_g.7391 ORF TRINITY_DN16346_c0_g1_g.7391 TRINITY_DN16346_c0_g1_m.7391 type:complete len:538 (+) TRINITY_DN16346_c0_g1:124-1737(+)	0	59.726	25	12	48	12	1	537	59.5	6.77	154.04	12
FALSE	High	Master Protein	cds.TRINITY_DN21167_c2_g1_m.16586	TRINITY_DN21167_c2_g1_g.16586 ORF TRINITY_DN21167_c2_g1_g.16586 TRINITY_DN21167_c2_g1_m.16586 type:5prime_partial len:1721 (+) TRINITY_DN21167_c2_g1:1-5163(+)	0	51.061	10	12	23	12	1	1720	199.1	5.38	57.46	12
FALSE	High	Master Protein	cds.TRINITY_DN20045_c0_g2_m.13888	TRINITY_DN20045_c0_g2_g.13888 ORF TRINITY_DN20045_c0_g2_g.13888 TRINITY_DN20045_c0_g2_m.13888 type:complete len:613 (+) TRINITY_DN20045_c0_g2:734-2572(+)	0	48.552	22	12	30	12	1	612	69.6	6.52	79.61	12
FALSE	High	Master Protein	cds.TRINITY_DN18312_c0_g1_m.10557	TRINITY_DN18312_c0_g1_g.10557 ORF TRINITY_DN18312_c0_g1_g.10557 TRINITY_DN18312_c0_g1_m.10557 type:5prime_partial len:661 (+) TRINITY_DN18312_c0_g1:1-1983(+)	0	48.383	18	12	73	12	1	660	75.4	4.79	193.61	12
FALSE	High	Master Protein	cds.TRINITY_DN18694_c0_g2_m.11231	TRINITY_DN18694_c0_g2_g.11231 ORF TRINITY_DN18694_c0_g2_g.11231 TRINITY_DN18694_c0_g2_m.11231 type:complete len:357 (+) TRINITY_DN18694_c0_g2:89-1159(+)	0	96.89	48	13	110	13	1	356	39.9	6.77	328.75	13
FALSE	High	Master Protein	cds.TRINITY_DN18390_c3_g3_m.10690	TRINITY_DN18390_c3_g3_g.10690 ORF TRINITY_DN18390_c3_g3_g.10690 TRINITY_DN18390_c3_g3_m.10690 type:complete len:380 (+) TRINITY_DN18390_c3_g3:111-1250(+)	0	59.511	27	13	75	13	1	379	45.5	4.81	183.74	13
FALSE	High	Master Protein	cds.TRINITY_DN19227_c0_g1_m.12256	TRINITY_DN19227_c0_g1_g.12256 ORF TRINITY_DN19227_c0_g1_g.12256 TRINITY_DN19227_c0_g1_m.12256 type:5prime_partial len:972 (+) TRINITY_DN19227_c0_g1:1-2916(+)	0	58.178	15	13	60	13	1	971	109.7	5.08	175.6	13
FALSE	High	Master Protein	cds.TRINITY_DN18290_c0_g2_m.10514	TRINITY_DN18290_c0_g2_g.10514 ORF TRINITY_DN18290_c0_g2_g.10514 TRINITY_DN18290_c0_g2_m.10514 type:complete len:915 (+) TRINITY_DN18290_c0_g2:753-3497(+)	0	55.199	17	14	42	14	1	914	106.1	5.69	122.55	14
FALSE	High	Master Protein	cds.TRINITY_DN16854_c0_g1_m.8146	TRINITY_DN16854_c0_g1_g.8146 ORF TRINITY_DN16854_c0_g1_g.8146 TRINITY_DN16854_c0_g1_m.8146 type:complete len:285 (+) TRINITY_DN16854_c0_g1:90-944(+)	0	127.279	42	15	112	15	1	284	32.5	4.87	365.75	15
FALSE	High	Master Protein	cds.TRINITY_DN20395_c0_g1_m.14653	TRINITY_DN20395_c0_g1_g.14653 ORF TRINITY_DN20395_c0_g1_g.14653 TRINITY_DN20395_c0_g1_m.14653 type:3prime_partial len:823 (+) TRINITY_DN20395_c0_g1:374-2839(+)	0	116.56	21	15	109	15	1	822	93.8	5.57	363.38	15
FALSE	High	Master Protein	cds.TRINITY_DN17938_c0_g1_m.9920	TRINITY_DN17938_c0_g1_g.9920 ORF TRINITY_DN17938_c0_g1_g.9920 TRINITY_DN17938_c0_g1_m.9920 type:5prime_partial len:835 (+) TRINITY_DN17938_c0_g1:1-2505(+)	0	114.836	26	20	107	15	1	834	96.4	9.04	295.41	20
FALSE	High	Master Protein	cds.TRINITY_DN20971_c0_g1_m.16058	TRINITY_DN20971_c0_g1_g.16058 ORF TRINITY_DN20971_c0_g1_g.16058 TRINITY_DN20971_c0_g1_m.16058 type:5prime_partial len:841 (+) TRINITY_DN20971_c0_g1:1-2523(+)	0	59.973	18	15	71	15	1	840	92.7	5.41	179.97	15
FALSE	High	Master Protein	cds.TRINITY_DN21235_c3_g1_m.16820	TRINITY_DN21235_c3_g1_g.16820 ORF TRINITY_DN21235_c3_g1_g.16820 TRINITY_DN21235_c3_g1_m.16820 type:complete len:4154 (+) TRINITY_DN21235_c3_g1:235-12696(+)	0	50.952	4	15	43	15	1	4153	457.1	4.78	109.75	15
FALSE	High	Master Protein	cds.TRINITY_DN19294_c0_g1_m.12373	TRINITY_DN19294_c0_g1_g.12373 ORF TRINITY_DN19294_c0_g1_g.12373 TRINITY_DN19294_c0_g1_m.12373 type:complete len:631 (+) TRINITY_DN19294_c0_g1:212-2104(+)	0	74.741	23	16	115	16	1	630	73.6	5.2	279.15	16
FALSE	High	Master Protein	cds.TRINITY_DN16760_c0_g1_m.7998	TRINITY_DN16760_c0_g1_g.7998 ORF TRINITY_DN16760_c0_g1_g.7998 TRINITY_DN16760_c0_g1_m.7998 type:complete len:2296 (+) TRINITY_DN16760_c0_g1:960-7847(+)	0	64.874	8	16	42	16	1	2295	266.6	5.4	105.4	16
FALSE	High	Master Protein	cds.TRINITY_DN18659_c0_g3_m.11159	TRINITY_DN18659_c0_g3_g.11159 ORF TRINITY_DN18659_c0_g3_g.11159 TRINITY_DN18659_c0_g3_m.11159 type:complete len:985 (+) TRINITY_DN18659_c0_g3:46-3000(+)	0	120.406	24	17	79	17	1	984	107.7	4.53	283.14	17
FALSE	High	Master Protein	cds.TRINITY_DN12119_c0_g1_m.1658	TRINITY_DN12119_c0_g1_g.1658 ORF TRINITY_DN12119_c0_g1_g.1658 TRINITY_DN12119_c0_g1_m.1658 type:complete len:406 (+) TRINITY_DN12119_c0_g1:89-1306(+)	0	92.032	44	17	98	17	1	405	46.1	8.22	297.46	17
FALSE	High	Master Protein	cds.TRINITY_DN7820_c0_g1_m.17737	TRINITY_DN7820_c0_g1_g.17737 ORF TRINITY_DN7820_c0_g1_g.17737 TRINITY_DN7820_c0_g1_m.17737 type:5prime_partial len:616 (+) TRINITY_DN7820_c0_g1:2-1849(+)	0	58.627	30	17	28	17	1	615	69.9	6.33	70.99	17
FALSE	High	Master Protein	cds.TRINITY_DN16768_c0_g3_m.8012	TRINITY_DN16768_c0_g3_g.8012 ORF TRINITY_DN16768_c0_g3_g.8012 TRINITY_DN16768_c0_g3_m.8012 type:complete len:490 (+) TRINITY_DN16768_c0_g3:153-1622(+)	0	112.009	35	18	116	18	1	489	55.6	4.98	354.07	18
FALSE	High	Master Protein	cds.TRINITY_DN13370_c0_g2_m.3270	TRINITY_DN13370_c0_g2_g.3270 ORF TRINITY_DN13370_c0_g2_g.3270 TRINITY_DN13370_c0_g2_m.3270 type:complete len:879 (+) TRINITY_DN13370_c0_g2:247-2883(+)	0	120.475	24	20	108	20	1	878	102.2	5.49	333.07	20
FALSE	High	Master Protein	cds.TRINITY_DN20031_c0_g1_m.13847	TRINITY_DN20031_c0_g1_g.13847 ORF TRINITY_DN20031_c0_g1_g.13847 TRINITY_DN20031_c0_g1_m.13847 type:5prime_partial len:836 (+) TRINITY_DN20031_c0_g1:3-2510(+)	0	98.272	25	21	113	21	1	835	96.7	7.69	268.17	21
FALSE	High	Master Protein	cds.TRINITY_DN17686_c0_g2_m.9540	TRINITY_DN17686_c0_g2_g.9540 ORF TRINITY_DN17686_c0_g2_g.9540 TRINITY_DN17686_c0_g2_m.9540 type:5prime_partial len:711 (+) TRINITY_DN17686_c0_g2:3-2135(+)	0	140.931	28	23	305	23	1	710	84.1	6.55	825.26	23
FALSE	High	Master Protein	cds.TRINITY_DN20564_c0_g2_m.15031	TRINITY_DN20564_c0_g2_g.15031 ORF TRINITY_DN20564_c0_g2_g.15031 TRINITY_DN20564_c0_g2_m.15031 type:complete len:2522 (+) TRINITY_DN20564_c0_g2:804-8369(+)	0	111.615	12	26	100	26	1	2521	271.8	6.06	223.01	26
FALSE	High	Master Protein	cds.TRINITY_DN21244_c4_g1_m.16861	TRINITY_DN21244_c4_g1_g.16861 ORF TRINITY_DN21244_c4_g1_g.16861 TRINITY_DN21244_c4_g1_m.16861 type:complete len:4802 (+) TRINITY_DN21244_c4_g1:403-14808(+)	0	74.269	6	27	58	27	1	4801	542.3	6.23	126.68	27
FALSE	High	Master Protein	cds.TRINITY_DN21190_c0_g1_m.16653	TRINITY_DN21190_c0_g1_g.16653 ORF TRINITY_DN21190_c0_g1_g.16653 TRINITY_DN21190_c0_g1_m.16653 type:5prime_partial len:8019 (+) TRINITY_DN21190_c0_g1:1-24057(+)	0	87.241	5	32	55	32	1	8018	894.6	6.33	118.75	32
FALSE	High	Master Protein	cds.TRINITY_DN19822_c1_g1_m.13436	TRINITY_DN19822_c1_g1_g.13436 ORF TRINITY_DN19822_c1_g1_g.13436 TRINITY_DN19822_c1_g1_m.13436 type:3prime_partial len:1024 (+) TRINITY_DN19822_c1_g1:873-3941(+)	0	115.033	33	33	413	33	1	1023	124.6	6.95	643.35	33
FALSE	High	Master Protein	cds.TRINITY_DN19426_c0_g1_m.12625	TRINITY_DN19426_c0_g1_g.12625 ORF TRINITY_DN19426_c0_g1_g.12625 TRINITY_DN19426_c0_g1_m.12625 type:complete len:2430 (+) TRINITY_DN19426_c0_g1:193-7482(+)	0	128.845	16	34	103	34	1	2429	280	5.26	247.04	34
FALSE	High	Master Protein	cds.TRINITY_DN19333_c0_g1_m.12455	TRINITY_DN19333_c0_g1_g.12455 ORF TRINITY_DN19333_c0_g1_g.12455 TRINITY_DN19333_c0_g1_m.12455 type:complete len:3903 (+) TRINITY_DN19333_c0_g1:68-11776(+)	0	190.38	13	44	158	44	1	3902	435.7	5.69	406.05	44
FALSE	High	Master Protein	cds.TRINITY_DN21159_c0_g1_m.16558	TRINITY_DN21159_c0_g1_g.16558 ORF TRINITY_DN21159_c0_g1_g.16558 TRINITY_DN21159_c0_g1_m.16558 type:complete len:3324 (+) TRINITY_DN21159_c0_g1:298-10269(+)	0	200.929	15	46	239	46	1	3323	370.6	8.47	596.08	46
FALSE	High	Master Protein	cds.TRINITY_DN20040_c0_g1_m.13872	TRINITY_DN20040_c0_g1_g.13872 ORF TRINITY_DN20040_c0_g1_g.13872 TRINITY_DN20040_c0_g1_m.13872 type:complete len:1606 (+) TRINITY_DN20040_c0_g1:2082-6899(+)	0	346.266	36	59	390	59	1	1605	184.8	5.94	1174.35	59
